# Supplementary material for: Study on micromolecular mechanical properties of C-atom reinforced SBR polymer composites
Source: Sci Rep. 2024 Jan 2;14:104. doi: 10.1038/s41598-023-49640-x (PMC10762060; doi:10.1038/s41598-023-49640-x)
Supplement: Supplementary file 1 — Supplementary Information. [file 41598_2023_49640_MOESM1_ESM.xls]

## Sheet: Energy
	SBR-S-C					SBR-S					X-SBR-S
	Total	Fe	SBR	con		Total	Fe	SBR			Total	Fe	SBR
-40	-61024.9	-59956.8	667.94	-1735.97	-40	-61103.2	-59961	553.76	-1695.92	-40	-60865.9	-59925.9	815.39	-1755.42
-30	-61003.4	-59917.2	648.6	-1734.9	-30	-61035.4	-59911.8	589.92	-1713.44	-30	-60884.6	-59925.7	787.75	-1746.68
-20	-60914.2	-59898.1	737.31	-1753.48	-20	-60978.2	-59909	613.71	-1682.99	-20	-60867.8	-59921.6	786.84	-1733.07
-10	-60887.3	-59900.3	739.39	-1726.4	-10	-60965.1	-59877.1	615.51	-1703.53	-10	-60855.8	-59899.1	784.77	-1741.42
0	-60825.7	-59863	783.53	-1746.23	0	-60922.6	-59893	631.25	-1660.91	0	-60800	-59849.4	813.61	-1764.23
10	-60825	-59861.4	748.07	-1711.66	10	-60890.4	-59876	650.34	-1664.74	10	-60749.6	-59869.5	881.47	-1761.59
20	-60859.9	-59878.3	761.47	-1742.99	20	-60861.3	-59852.9	693.83	-1702.25	20	-60742.3	-59818.6	839.44	-1763.07
30	-60827	-59862.9	787.67	-1751.82	30	-60835.3	-59833.9	681.44	-1682.91	30	-60574.7	-59812.2	952.24	-1714.75
40	-60742.5	-59825.9	846.98	-1763.61	40	-60818.8	-59809.1	684.94	-1694.58	40	-60707.4	-59820.9	869.3	-1755.78

## Sheet: -40
SBR-S-C(z向速度）				SBR-S-C(z向浓度）				SBR-S-C(z向温度）				SBR-S-C温度				SBR-S-C动能				SBR-S-C总能量				SBR-S-C压力				SBR-S-C MSD						SBR-S-C RDF			10		SBR-S RDF
0.255205	0			0.255205	0			0.255205	0			0	233	233.321		0	993.175	994.543		0	-58978.6	-60007.8		0	1.95304	-3.2986		0	0	82.0004				0.01	0	0	0.207411		0.01	0	0	0.208759
0.765614	0			0.765614	0			0.765614	0			5	245.694	248.178		5	1047.28	1057.87		5	-59740	-60089.8		5	-3.19888	-3.58375		5	0.644539	198.931				0.03	0	0	3.11756		0.03	0	0	4.13107
1.27602	0			1.27602	0			1.27602	0			10	247.85			10	1056.47			10	-59771.6			10	-3.26862			10	0.96777					0.05	0	0			0.05	0	0
1.78643	0			1.78643	0			1.78643	0			15	247.799			15	1056.26			15	-59831.3			15	-3.11704			15	1.28793					0.07	0	0			0.07	0	0
2.29684	0			2.29684	0			2.29684	0			20	247.887			20	1056.63			20	-59826.4			20	-3.29471			20	1.59651					0.09	0	0			0.09	0	0
2.80725	0			2.80725	0			2.80725	0			25	248.178			25	1057.87			25	-59849.9			25	-3.31339			25	1.89435					0.11	0	0			0.11	0	0
3.31766	0			3.31766	0			3.31766	0			30	247.3			30	1054.13			30	-59926			30	-3.27007			30	2.18519					0.13	0	0			0.13	0	0
3.82807	0			3.82807	0			3.82807	0			35	246.529			35	1050.84			35	-59843			35	-3.2346			35	2.47721					0.15	0	0			0.15	0	0
4.33848	0			4.33848	0			4.33848	0			40	246.757			40	1051.81			40	-59862.2			40	-3.151			40	2.76335					0.17	0	0			0.17	0	0
4.84889	0			4.84889	0			4.84889	0			45	246.061			45	1048.85			45	-59897.6			45	-3.19132			45	3.0575					0.19	0	0			0.19	0	0
5.3593	0			5.3593	0			5.3593	0			50	245.5			50	1046.45			50	-59898.7			50	-3.33491			50	3.35573					0.21	0	0			0.21	0	0
5.86971	0			5.86971	0			5.86971	0			55	244.846			55	1043.67			55	-59903.6			55	-3.11719			55	3.65575					0.23	0	0			0.23	0	0
6.38012	0			6.38012	0			6.38012	0			60	244.674			60	1042.93			60	-59893.4			60	-3.28217			60	3.95436					0.25	0	0			0.25	0	0
6.89052	0			6.89052	0			6.89052	0			65	244.075			65	1040.38			65	-59930.8			65	-3.22395			65	4.25484					0.27	0	0			0.27	0	0
7.40093	0.617169	0.0947542		7.40093	0.211937	13.3226		7.40093	226.459	239.898		70	243.896			70	1039.62			70	-59912.2			70	-3.22249			70	4.56192					0.29	0	0			0.29	0	0
7.91134	0.218013	0.617169		7.91134	1.74361			7.91134	231.093			75	243.359			75	1037.33			75	-59908.5			75	-3.35445			75	4.86489					0.31	0	0			0.31	0	0
8.42175	0.00461983			8.42175	9.66166			8.42175	232.137			80	242.48			80	1033.58			80	-59970.3			80	-3.27486			80	5.16314					0.33	0	0			0.33	0	0
8.93216	-0.0204993			8.93216	6.99164			8.93216	234.807			85	242.188			85	1032.34			85	-59951.5			85	-3.36114			85	5.45339					0.35	0	0			0.35	0	0
9.44257	0.0344828			9.44257	2.26563			9.44257	234.312			90	241.747			90	1030.46			90	-59959.3			90	-3.41263			90	5.76593					0.37	0	0			0.37	0	0
9.95298	0.145293			9.95298	1.57788			9.95298	234.402			95	241.593			95	1029.8			95	-59941.6			95	-3.26831			95	6.07165					0.39	0	0			0.39	0	0
10.4634	-0.0124421			10.4634	1.6913			10.4634	230.341			100	241.14			100	1027.87			100	-59990.3			100	-3.32979			100	6.37624					0.41	0	0			0.41	0	0
10.9738	0.0168364			10.9738	3.87673			10.9738	232.087			105	240.815			105	1026.49			105	-59948.2			105	-3.23632			105	6.67085					0.43	0	0			0.43	0	0
11.4842	-0.0473696			11.4842	4.49307			11.4842	233.242			110	240.037			110	1023.17			110	-60016.3			110	-3.21799			110	6.97821					0.45	0	0			0.45	0	0
11.9946	0.00783813			11.9946	4.24333			11.9946	235.776			115	239.496			115	1020.86			115	-60018.6			115	-3.38668			115	7.28854					0.47	0	0			0.47	0	0
12.505	-0.0218513			12.505	3.28331			12.505	235.339			120	239.106			120	1019.2			120	-60028.9			120	-3.39102			120	7.59428					0.49	0	0			0.49	0	0
13.0154	-0.0834629			13.0154	2.95299			13.0154	239.898			125	238.609			125	1017.08			125	-60006.5			125	-3.21884			125	7.90769					0.51	0	0			0.51	0	0
13.5258	-0.0462093			13.5258	2.7212			13.5258	230.102			130	238.237			130	1015.5			130	-60024.6			130	-3.37459			130	8.23842					0.53	0	0			0.53	0	0
14.0363	-0.0527125			14.0363	2.38974			14.0363	236.29			135	237.782			135	1013.56			135	-60016.3			135	-3.29407			135	8.56629					0.55	0	0			0.55	0	0
14.5467	0.0141448			14.5467	2.42296			14.5467	233.773			140	237.579			140	1012.69			140	-59995.3			140	-3.16722			140	8.89089					0.57	0	0			0.57	0	0
15.0571	-0.018009			15.0571	3.32111			15.0571	234.842			145	237.175			145	1010.97			145	-60032.6			145	-3.25355			145	9.20965					0.59	0	0			0.59	0	0
15.5675	-0.0256023			15.5675	4.82529			15.5675	234.672			150	236.92			150	1009.88			150	-60012.6			150	-3.35565			150	9.53673					0.61	0	0			0.61	0	0
16.0779	-0.0395785			16.0779	3.73926			16.0779	233.62			155	236.847			155	1009.57			155	-60021.5			155	-3.18388			155	9.85741					0.63	0	0			0.63	0	0
16.5883	0.0207276			16.5883	1.65998			16.5883	227.896			160	236.638			160	1008.68			160	-59996.6			160	-3.28844			160	10.1906					0.65	0	0			0.65	0	0
17.0987	0.286607			17.0987	1.00775			17.0987	226.928			165	236.562			165	1008.36			165	-60024.6			165	-3.48617			165	10.527					0.67	0	0			0.67	0	0
17.6091	-0.083017			17.6091	1.7165			17.6091	228.796			170	236.437			170	1007.83			170	-60013.8			170	-3.28465			170	10.8724					0.69	0	0			0.69	0	0
18.1195	-0.101074			18.1195	3.50517			18.1195	229.672			175	236.289			175	1007.2			175	-60039.6			175	-3.35082			175	11.2138					0.71	0	0			0.71	0	0
18.6299	-0.0318092			18.6299	13.3226			18.6299	228.847			180	236.209			180	1006.85			180	-60011.3			180	-3.20489			180	11.5591					0.73	0	0			0.73	0	0
19.1403	0.0235988			19.1403	5.73147			19.1403	229.072			185	236.058			185	1006.21			185	-60036.7			185	-3.34545			185	11.9072					0.75	0	0			0.75	0	0
19.6508	0.0603588			19.6508	0.62321			19.6508	226.766			190	235.928			190	1005.65			190	-60020			190	-3.28563			190	12.2507					0.77	0	0			0.77	0	0
20.1612	0.430282			20.1612	0.0206209			20.1612	207.754			195	235.855			195	1005.35			195	-59980.5			195	-3.15773			195	12.5867					0.79	0	0			0.79	0	0
20.6716	0			20.6716	0			20.6716	0			200	235.76			200	1004.94			200	-60005			200	-3.27118			200	12.9316					0.81	0	0			0.81	0	0
21.182	0			21.182	0			21.182	0			205	235.739			205	1004.85			205	-59987.7			205	-3.35682			205	13.2882					0.83	0	0			0.83	0	0
21.6924	0			21.6924	0			21.6924	0			210	235.76			210	1004.94			210	-59976.9			210	-3.23242			210	13.6375					0.85	0	0			0.85	0	0
22.2028	0			22.2028	0			22.2028	0			215	235.544			215	1004.02			215	-60022.8			215	-3.35549			215	13.9955					0.87	0	0			0.87	0	0
22.7132	0			22.7132	0			22.7132	0			220	235.424			220	1003.5			220	-60042.3			220	-3.31657			220	14.3469					0.89	0	0			0.89	0	0
23.2236	0			23.2236	0			23.2236	0			225	235.271			225	1002.85			225	-60029.8			225	-3.51756			225	14.7202					0.91	0	0			0.91	0	0
23.734	0			23.734	0			23.734	0			230	235.113			230	1002.18			230	-60034.6			230	-3.29845			230	15.0857					0.93	0	0			0.93	0	0
24.2444	0			24.2444	0			24.2444	0			235	234.947			235	1001.48			235	-60047.8			235	-3.39375			235	15.4602					0.95	0	0			0.95	0	0
24.7548	0			24.7548	0			24.7548	0			240	234.86			240	1001.1			240	-60036.1			240	-3.29184			240	15.8372					0.97	0	0			0.97	0	0
25.2653	0			25.2653	0			25.2653	0			245	234.775			245	1000.74			245	-60006.7			245	-3.25752			245	16.2036					0.99	0.00807023	0.000807023			0.99	0.00182153	0.000182153
25.7757	0			25.7757	0			25.7757	0			250	234.749			250	1000.63			250	-60024.3			250	-3.36542			250	16.5852					1.01	0.122768	0.0122768			1.01	0.131258	0.0131258
26.2861	0			26.2861	0			26.2861	0			255	234.786			255	1000.79			255	-59984.2			255	-3.4355			255	16.9646					1.03	1.55698	0.155698			1.03	1.76694	0.176694
26.7965	0			26.7965	0			26.7965	0			260	234.711			260	1000.47			260	-60021.2			260	-3.34341			260	17.349					1.05	8.30544	0.830544			1.05	9.77091	0.977091
27.3069	0			27.3069	0			27.3069	0			265	234.642			265	1000.17			265	-60028.4			265	-3.37172			265	17.7347					1.07	21.8496	2.18496			1.07	28.2506	2.82506
27.8173	0			27.8173	0			27.8173	0			270	234.492			270	999.533			270	-60011.1			270	-3.37266			270	18.1333					1.09	31.1756	3.11756			1.09	41.3107	4.13107
28.3277	0			28.3277	0			28.3277	0			275	234.433			275	999.283			275	-60019.7			275	-3.37651			275	18.5309					1.11	24.6066	2.46066			1.11	35.0103	3.50103
28.8381	0			28.8381	0			28.8381	0			280	234.282			280	998.638			280	-60022.1			280	-3.27212			280	18.9286					1.13	11.6167	1.16167			1.13	16.9973	1.69973
29.3485	0			29.3485	0			29.3485	0			285	234.217			285	998.362			285	-60017.2			285	-3.23616			285	19.3458					1.15	3.438	0.3438			1.15	5.19592	0.519592
29.8589	0			29.8589	0			29.8589	0			290	234.189			290	998.244			290	-60032.1			290	-3.36242			290	19.7713					1.17	0.709749	0.0709749			1.17	1.06682	0.106682
30.3693	0			30.3693	0			30.3693	0			295	234.113			295	997.917			295	-59999.1			295	-3.46629			295	20.1945					1.19	0.0884381	0.00884381			1.19	0.184064	0.0184064
30.8798	0			30.8798	0			30.8798	0			300	234.053			300	997.664			300	-60005.8			300	-3.30041			300	20.6079					1.21	0.00720326	0.000720326			1.21	0.00975507	0.000975507
31.3902	0			31.3902	0			31.3902	0			305	233.977			305	997.341			305	-60037.2			305	-3.37903			305	21.0183					1.23	0	0			1.23	0.00354016	0.000354016
31.9006	0			31.9006	0			31.9006	0			310	233.885			310	996.945			310	-60004.3			310	-3.38668			310	21.4445					1.25	0	0			1.25	0	0
32.411	0			32.411	0			32.411	0			315	233.907			315	997.04			315	-60025.8			315	-3.33051			315	21.8677					1.27	0.00163468	0.000163468			1.27	0	0
32.9214	0			32.9214	0			32.9214	0			320	234.018			320	997.513			320	-59979.6			320	-3.2689			320	22.3015					1.29	0.0879335	0.00879335			1.29	0.0675886	0.00675886
33.4318	0			33.4318	0			33.4318	0			325	233.994			325	997.41			325	-60001.2			325	-3.42418			325	22.7594					1.31	1.09313	0.109313			1.31	1.27648	0.127648
33.9422	0			33.9422	0			33.9422	0			330	234.039			330	997.602			330	-59961.8			330	-3.35009			330	23.2065					1.33	5.41432	0.541432			1.33	6.78435	0.678435
34.4526	0			34.4526	0			34.4526	0			335	234.008			335	997.471			335	-60016.1			335	-3.37934			335	23.659					1.35	12.4104	1.24104			1.35	16.418	1.6418
34.963	0			34.963	0			34.963	0			340	234.028			340	997.555			340	-59995.6			340	-3.51041			340	24.1306					1.37	16.0564	1.60564			1.37	21.3431	2.13431
35.4734	0			35.4734	0			35.4734	0			345	234.035			345	997.588			345	-59970.9			345	-3.23147			345	24.5986					1.39	15.5506	1.55506			1.39	21.1777	2.11777
35.9839	0			35.9839	0			35.9839	0			350	234.068			350	997.728			350	-59963.8			350	-3.3199			350	25.0691					1.41	11.1227	1.11227			1.41	15.4447	1.54447
36.4943	0			36.4943	0			36.4943	0			355	234.088			355	997.812			355	-59971.3			355	-3.18824			355	25.5276					1.43	4.81314	0.481314			1.43	7.0831	0.70831
37.0047	0			37.0047	0			37.0047	0			360	234.107			360	997.893			360	-59990.9			360	-3.17128			360	25.9956					1.45	1.65469	0.165469			1.45	2.34022	0.234022
37.5151	0			37.5151	0			37.5151	0			365	234.182			365	998.215			365	-59959.5			365	-3.32335			365	26.4572					1.47	2.06935	0.206935			1.47	2.45213	0.245213
38.0255	0			38.0255	0			38.0255	0			370	234.19			370	998.246			370	-59967.1			370	-3.38647			370	26.9194					1.49	3.04145	0.304145			1.49	3.90259	0.390259
38.5359	0			38.5359	0			38.5359	0			375	234.221			375	998.378			375	-60019.3			375	-3.40534			375	27.3933					1.51	2.70123	0.270123			1.51	3.88602	0.388602
39.0463	0			39.0463	0			39.0463	0			380	234.2			380	998.288			380	-59980.4			380	-3.43083			380	27.8754					1.53	1.51659	0.151659			1.53	2.32307	0.232307
39.5567	0			39.5567	0			39.5567	0			385	234.122			385	997.957			385	-59993.4			385	-3.37235			385	28.352					1.55	0.494945	0.0494945			1.55	0.863491	0.0863491
40.0671	0			40.0671	0			40.0671	0			390	234.076			390	997.761			390	-59973.5			390	-3.28483			390	28.8261					1.57	0.139055	0.0139055			1.57	0.236845	0.0236845
40.5775	0			40.5775	0			40.5775	0			395	234.095			395	997.843			395	-59975.1			395	-3.20119			395	29.303					1.59	0.02503	0.002503			1.59	0.0423714	0.00423714
41.0879	0			41.0879	0			41.0879	0			400	234.021			400	997.527			400	-60041.8			400	-3.37589			400	29.7772					1.61	0.0030515	0.00030515			1.61	0.00413252	0.000413252
41.5984	0			41.5984	0			41.5984	0			405	233.964			405	997.285			405	-60015.7			405	-3.26477			405	30.2544					1.63	0.00198472	0.000198472			1.63	0.00134391	0.000134391
42.1088	0			42.1088	0			42.1088	0			410	233.962			410	997.274			410	-59996			410	-3.17368			410	30.7304					1.65	0.000968448	9.68449e-05			1.65	0	0
42.6192	0			42.6192	0			42.6192	0			415	233.882			415	996.933			415	-60012.5			415	-3.37641			415	31.2096					1.67	0.00472696	0.000472696			1.67	0.00384091	0.000384091
43.1296	0			43.1296	0			43.1296	0			420	233.797			420	996.574			420	-60047			420	-3.3126			420	31.6909					1.69	0.0147704	0.00147704			1.69	0.00937635	0.000937635
43.64	0			43.64	0			43.64	0			425	233.744			425	996.347			425	-60014.5			425	-3.35525			425	32.1678					1.71	0.0256979	0.00256979			1.71	0.0177061	0.00177061
44.1504	0			44.1504	0			44.1504	0			430	233.675			430	996.051			430	-60023.4			430	-3.27036			430	32.6769					1.73	0.06475	0.006475			1.73	0.0536867	0.00536867
44.6608	0			44.6608	0			44.6608	0			435	233.631			435	995.864			435	-60011.2			435	-3.33527			435	33.1952					1.75	0.0968549	0.00968549			1.75	0.0991036	0.00991036
45.1712	0			45.1712	0			45.1712	0			440	233.562			440	995.568			440	-59999.9			440	-3.24964			440	33.6865					1.77	0.170842	0.0170842			1.77	0.175518	0.0175518
45.6816	0			45.6816	0			45.6816	0			445	233.61			445	995.774			445	-60001.7			445	-3.36472			445	34.2028					1.79	0.227939	0.0227939			1.79	0.257426	0.0257426
												450	233.589			450	995.683			450	-59998.2			450	-3.42228			450	34.7087					1.81	0.292545	0.0292545			1.81	0.352585	0.0352585
												455	233.56			455	995.561			455	-59980.8			455	-3.1314			455	35.2289					1.83	0.347202	0.0347202			1.83	0.387036	0.0387036
												460	233.571			460	995.607			460	-60013.2			460	-3.21666			460	35.7213					1.85	0.359765	0.0359765			1.85	0.37141	0.037141
												465	233.551			465	995.522			465	-59992.2			465	-3.3186			465	36.245					1.87	0.373976	0.0373976			1.87	0.369124	0.0369124
												470	233.515			470	995.37			470	-59987.7			470	-3.31144			470	36.7659					1.89	0.37902	0.037902			1.89	0.346859	0.0346859
												475	233.486			475	995.248			475	-59997.8			475	-3.31486			475	37.2714					1.91	0.376545	0.0376545			1.91	0.345995	0.0345995
												480	233.505			480	995.326			480	-59969.2			480	-3.33537			480	37.7998					1.93	0.411959	0.0411959			1.93	0.350365	0.0350365
												485	233.458			485	995.128			485	-60043			485	-3.16765			485	38.3311					1.95	0.45937	0.045937			1.95	0.407538	0.0407538
												490	233.44			490	995.05			490	-60050.8			490	-3.40379			490	38.8607					1.97	0.533994	0.0533994			1.97	0.495911	0.0495911
												495	233.36			495	994.709			495	-60020.9			495	-3.38744			495	39.3953					1.99	0.676114	0.0676114			1.99	0.664521	0.0664521
												500	233.304			500	994.472			500	-60006.3			500	-3.40297			500	39.9281					2.01	0.949875	0.0949875			2.01	0.933296	0.0933296
												505	233.203			505	994.042			505	-60015.3			505	-3.20925			505	40.4685					2.03	1.50196	0.150196			2.03	1.56659	0.156659
												510	233.133			510	993.744			510	-60047.9			510	-3.52404			510	40.9797					2.05	2.48196	0.248196			2.05	2.85482	0.285482
												515	233.054			515	993.405			515	-60036.3			515	-3.34942			515	41.4934					2.07	4.01901	0.401901			2.07	4.66113	0.466113
												520	233.009			520	993.213			520	-60046.6			520	-3.26331			520	42.0193					2.09	5.76203	0.576203			2.09	7.05041	0.705041
												525	232.939			525	992.915			525	-60058.4			525	-3.40083			525	42.5426					2.11	7.44714	0.744714			2.11	9.3868	0.93868
												530	232.874			530	992.637			530	-60089.8			530	-3.34216			530	43.0692					2.13	8.28544	0.828544			2.13	11.1478	1.11478
												535	232.805			535	992.343			535	-60046.8			535	-3.17988			535	43.6217					2.15	8.33706	0.833706			2.15	11.4427	1.14427
												540	232.746			540	992.09			540	-60048.6			540	-3.34106			540	44.1894					2.17	7.29494	0.729494			2.17	10.1954	1.01954
												545	232.65			545	991.683			545	-60064.2			545	-3.49017			545	44.75					2.19	5.74727	0.574727			2.19	8.17489	0.817489
												550	232.599			550	991.465			550	-60055.5			550	-3.30468			550	45.3213					2.21	4.24123	0.424123			2.21	6.04126	0.604126
												555	232.558			555	991.293			555	-60016.1			555	-3.30256			555	45.8771					2.23	2.92987	0.292987			2.23	4.17423	0.417423
												560	232.51			560	991.085			560	-60015.6			560	-3.41714			560	46.4417					2.25	2.12179	0.212179			2.25	2.96902	0.296902
												565	232.463			565	990.888			565	-60011.2			565	-3.44047			565	47.0137					2.27	1.80801	0.180801			2.27	2.44678	0.244678
												570	232.386			570	990.558			570	-60044.5			570	-3.29599			570	47.5882					2.29	1.80145	0.180145			2.29	2.41001	0.241001
												575	232.326			575	990.301			575	-60035			575	-3.38493			575	48.1746					2.31	1.94383	0.194383			2.31	2.68932	0.268932
												580	232.236			580	989.917			580	-60030.8			580	-3.37029			580	48.7685					2.33	2.26902	0.226902			2.33	2.96826	0.296826
												585	232.192			585	989.729			585	-60022.2			585	-3.35311			585	49.3579					2.35	2.83809	0.283809			2.35	3.60719	0.360719
												590	232.173			590	989.649			590	-60011			590	-3.27716			590	49.9574					2.37	3.70645	0.370645			2.37	4.49789	0.449789
												595	232.155			595	989.573			595	-60004.7			595	-3.35305			595	50.57					2.39	4.94126	0.494126			2.39	5.96256	0.596256
												600	232.148			600	989.545			600	-59987			600	-3.33611			600	51.1913					2.41	5.79905	0.579905			2.41	7.22266	0.722266
												605	232.094			605	989.311			605	-60033.9			605	-3.36698			605	51.8155					2.43	5.77699	0.577699			2.43	7.17349	0.717349
												610	232.042			610	989.092			610	-60035.3			610	-3.40404			610	52.4513					2.45	4.92798	0.492798			2.45	6.07712	0.607712
												615	231.966			615	988.767			615	-60082.4			615	-3.35197			615	53.0941					2.47	4.16892	0.416892			2.47	5.22176	0.522176
												620	231.951			620	988.703			620	-60033.1			620	-3.25935			620	53.729					2.49	4.05459	0.405459			2.49	4.87244	0.487244
												625	231.895			625	988.464			625	-60036.2			625	-3.44033			625	54.3755					2.51	4.17877	0.417877			2.51	4.99375	0.499375
												630	231.907			630	988.516			630	-60040.3			630	-3.31923			630	55.0002					2.53	4.12697	0.412697			2.53	5.04174	0.504174
												635	231.88			635	988.401			635	-60027.1			635	-3.26044			635	55.6444					2.55	3.88569	0.388569			2.55	4.75018	0.475018
												640	231.834			640	988.206			640	-60039.1			640	-3.21852			640	56.3012					2.57	3.58354	0.358354			2.57	4.30541	0.430541
												645	231.828			645	988.178			645	-60017.4			645	-3.45169			645	56.9414					2.59	3.28315	0.328315			2.59	3.79258	0.379258
												650	231.82			650	988.147			650	-60018.3			650	-3.58375			650	57.5839					2.61	3.08846	0.308846			2.61	3.45477	0.345477
												655	231.816			655	988.128			655	-59990.2			655	-3.32518			655	58.2334					2.63	3.10304	0.310304			2.63	3.29325	0.329325
												660	231.786			660	988.001			660	-60007			660	-3.2342			660	58.898					2.65	3.15381	0.315381			2.65	3.29864	0.329864
												665	231.76			665	987.891			665	-60027.1			665	-3.35996			665	59.5681					2.67	3.27243	0.327243			2.67	3.36085	0.336085
												670	231.74			670	987.803			670	-60029.3			670	-3.3477			670	60.2444					2.69	3.4085	0.34085			2.69	3.49734	0.349734
												675	231.719			675	987.716			675	-60030			675	-3.38878			675	60.9518					2.71	3.53268	0.353268			2.71	3.61194	0.361194
												680	231.679			680	987.545			680	-60021.3			680	-3.3545			680	61.6526					2.73	3.70752	0.370752			2.73	3.78775	0.378775
												685	231.658			685	987.455			685	-60028.9			685	-3.2654			685	62.348					2.75	3.83578	0.383578			2.75	4.02582	0.402582
												690	231.651			690	987.424			690	-60019.5			690	-3.19919			690	63.0523					2.77	4.03625	0.403625			2.77	4.27108	0.427108
												695	231.669			695	987.502			695	-60059.4			695	-3.24256			695	63.7624					2.79	4.05379	0.405379			2.79	4.29585	0.429585
												700	231.657			700	987.45			700	-60016.4			700	-3.41307			700	64.4748					2.81	3.82449	0.382449			2.81	3.9871	0.39871
												705	231.62			705	987.292			705	-60012.7			705	-3.18986			705	65.1835					2.83	3.43368	0.343368			2.83	3.44655	0.344655
												710	231.641			710	987.38			710	-60025.4			710	-3.20746			710	65.9022					2.85	3.04579	0.304579			2.85	2.86621	0.286621
												715	231.62			715	987.293			715	-60011.1			715	-3.36678			715	66.6127					2.87	2.73172	0.273172			2.87	2.40396	0.240396
												720	231.604			720	987.225			720	-60030.5			720	-3.4487			720	67.3265					2.89	2.58008	0.258008			2.89	2.09526	0.209526
												725	231.582			725	987.133			725	-59997.4			725	-3.34953			725	68.0312					2.91	2.40774	0.240774			2.91	1.90717	0.190717
												730	231.575			730	987.099			730	-60030.2			730	-3.21173			730	68.7465					2.93	2.41384	0.241384			2.93	1.80345	0.180345
												735	231.521			735	986.869			735	-60005.8			735	-3.27959			735	69.4884					2.95	2.3697	0.23697			2.95	1.74687	0.174687
												740	231.509			740	986.817			740	-60012.4			740	-3.24369			740	70.212					2.97	2.42518	0.242518			2.97	1.70136	0.170136
												745	231.473			745	986.665			745	-60044.5			745	-3.27265			745	70.9554					2.99	2.39727	0.239727			2.99	1.71362	0.171362
												750	231.433			750	986.497			750	-60011.3			750	-3.47434			750	71.684					3.01	2.52193	0.252193			3.01	1.78788	0.178788
												755	231.458			755	986.603			755	-59998.5			755	-3.19594			755	72.4284					3.03	2.60578	0.260578			3.03	1.95765	0.195765
												760	231.464			760	986.626			760	-60027.7			760	-3.28165			760	73.1779					3.05	2.73753	0.273753			3.05	2.20171	0.220171
												765	231.447			765	986.554			765	-59993.9			765	-3.27174			765	73.9256					3.07	2.91011	0.291011			3.07	2.35288	0.235288
												770	231.441			770	986.529			770	-60050.5			770	-3.41451			770	74.685					3.09	3.00828	0.300828			3.09	2.51175	0.251175
												775	231.45			775	986.569			775	-59988.6			775	-3.36036			775	75.424					3.11	2.96372	0.296372			3.11	2.45721	0.245721
												780	231.439			780	986.523			780	-60031.3			780	-3.22878			780	76.1728					3.13	2.84294	0.284294			3.13	2.34791	0.234791
												785	231.425			785	986.461			785	-60037			785	-3.3005			785	76.9251					3.15	2.70332	0.270332			3.15	2.04308	0.204308
												790	231.401			790	986.358			790	-60072.6			790	-3.30234			790	77.6843					3.17	2.47332	0.247332			3.17	1.80028	0.180028
												795	231.356			795	986.166			795	-60055.3			795	-3.4094			795	78.4271					3.19	2.42271	0.242271			3.19	1.61935	0.161935
												800	231.343			800	986.111			800	-60029.7			800	-3.30361			800	79.197					3.21	2.33428	0.233428			3.21	1.48176	0.148176
												805	231.332			805	986.065			805	-60070.8			805	-3.13531			805	79.9702					3.23	2.3167	0.23167			3.23	1.42856	0.142856
												810	231.325			810	986.033			810	-60031.7			810	-3.30837			810	80.7571					3.25	2.35343	0.235343			3.25	1.44804	0.144804
												815	231.32			815	986.014			815	-60012.7			815	-3.12179			815	81.5297					3.27	2.4527	0.24527			3.27	1.50502	0.150502
												820	231.351			820	986.144			820	-60015.5			820	-3.36336			820	82.3036					3.29	2.57351	0.257351			3.29	1.67266	0.167266
												825	231.321			825	986.02			825	-60031.5			825	-3.39927			825	83.1026					3.31	2.80013	0.280013			3.31	1.91145	0.191145
												830	231.304			830	985.946			830	-60060.1			830	-3.24495			830	83.8691					3.33	3.10851	0.310851			3.33	2.26594	0.226594
												835	231.306			835	985.955			835	-59999.8			835	-3.441			835	84.627					3.35	3.53434	0.353434			3.35	2.80945	0.280945
												840	231.292			840	985.893			840	-60035.6			840	-3.31893			840	85.3914					3.37	3.91655	0.391655			3.37	3.34292	0.334292
												845	231.275			845	985.822			845	-60021.8			845	-3.45126			845	86.1438					3.39	4.20269	0.420269			3.39	3.81765	0.381765
												850	231.29			850	985.886			850	-60004.8			850	-3.47819			850	86.8951					3.41	4.22609	0.422609			3.41	4.01452	0.401452
												855	231.329			855	986.053			855	-60019			855	-3.30645			855	87.6714					3.43	4.06266	0.406266			3.43	3.85797	0.385797
												860	231.372			860	986.237			860	-59987.4			860	-3.42492			860	88.4749					3.45	3.70966	0.370966			3.45	3.47797	0.347797
												865	231.377			865	986.256			865	-60031.9			865	-3.26963			865	89.2559					3.47	3.34612	0.334612			3.47	2.95152	0.295152
												870	231.377			870	986.257			870	-60016			870	-3.25369			870	90.0131					3.49	2.99335	0.299335			3.49	2.51689	0.251689
												875	231.362			875	986.191			875	-60047.4			875	-3.28041			875	90.7803					3.51	2.80728	0.280728			3.51	2.28846	0.228846
												880	231.338			880	986.092			880	-60024.5			880	-3.3911			880	91.5666					3.53	2.69082	0.269082			3.53	2.20343	0.220343
												885	231.353			885	986.155			885	-60007			885	-3.54078			885	92.3724					3.55	2.69019	0.269019			3.55	2.23477	0.223477
												890	231.346			890	986.125			890	-60007.3			890	-3.27322			890	93.1602					3.57	2.70554	0.270554			3.57	2.2458	0.22458
												895	231.341			895	986.105			895	-59993.4			895	-3.27591			895	93.9508					3.59	2.66504	0.266504			3.59	2.28817	0.228817
												900	231.365			900	986.205			900	-60017.6			900	-3.21535			900	94.7217					3.61	2.70206	0.270206			3.61	2.27234	0.227234
												905	231.361			905	986.188			905	-60064.2			905	-3.41682			905	95.5122					3.63	2.68187	0.268187			3.63	2.23247	0.223247
												910	231.327			910	986.043			910	-60046.6			910	-3.32647			910	96.3275					3.65	2.73964	0.273964			3.65	2.24211	0.224211
												915	231.329			915	986.053			915	-60034.7			915	-3.36777			915	97.1054					3.67	2.76957	0.276957			3.67	2.2754	0.22754
												920	231.334			920	986.075			920	-60019			920	-3.40514			920	97.9174					3.69	2.8652	0.28652			3.69	2.39608	0.239608
												925	231.305			925	985.949			925	-60069.7			925	-3.36361			925	98.7255					3.71	3.05306	0.305306			3.71	2.58797	0.258797
												930	231.293			930	985.9			930	-60018			930	-3.30452			930	99.4998					3.73	3.2354	0.32354			3.73	2.84504	0.284504
												935	231.275			935	985.82			935	-60043.6			935	-3.45866			935	100.271					3.75	3.47866	0.347866			3.75	3.18345	0.318345
												940	231.256			940	985.74			940	-60031.1			940	-3.31999			940	101.066					3.77	3.64405	0.364405			3.77	3.42624	0.342624
												945	231.238			945	985.663			945	-60037.9			945	-3.19346			945	101.884					3.79	3.70987	0.370987			3.79	3.66101	0.366101
												950	231.241			950	985.677			950	-60005.6			950	-3.32868			950	102.686					3.81	3.71198	0.371198			3.81	3.73017	0.373017
												955	231.278			955	985.837			955	-60007.9			955	-3.25628			955	103.496					3.83	3.732	0.3732			3.83	3.72551	0.372551
												960	231.292			960	985.894			960	-59991.2			960	-3.28354			960	104.312					3.85	3.679	0.3679			3.85	3.71678	0.371678
												965	231.277			965	985.831			965	-60000.8			965	-3.33197			965	105.088					3.87	3.65648	0.365648			3.87	3.71112	0.371112
												970	231.268			970	985.792			970	-60012.7			970	-3.17561			970	105.914					3.89	3.62665	0.362665			3.89	3.66858	0.366858
												975	231.253			975	985.728			975	-60057.8			975	-3.33245			975	106.731					3.91	3.46961	0.346961			3.91	3.5647	0.35647
												980	231.255			980	985.735			980	-60020.5			980	-3.11463			980	107.581					3.93	3.31198	0.331198			3.93	3.3787	0.33787
												985	231.245			985	985.694			985	-60047			985	-3.24462			985	108.417					3.95	3.20189	0.320189			3.95	3.18117	0.318117
												990	231.234			990	985.645			990	-60027.4			990	-3.10683			990	109.268					3.97	3.06942	0.306942			3.97	3.08395	0.308395
												995	231.228			995	985.623			995	-60036.7			995	-3.36199			995	110.105					3.99	3.03053	0.303053			3.99	2.99177	0.299177
												1000	231.23			1000	985.628			1000	-59998.1			1000	-3.28449			1000	110.971					4.01	3.0212	0.30212			4.01	2.9006	0.29006
												1005	231.225			1005	985.609			1005	-60006.3			1005	-3.26819			1005	111.83					4.03	2.9882	0.29882			4.03	2.91464	0.291464
												1010	231.221			1010	985.592			1010	-59997.5			1010	-3.23233			1010	112.666					4.05	2.96182	0.296182			4.05	2.87461	0.287461
												1015	231.23			1015	985.632			1015	-59978.9			1015	-3.27764			1015	113.523					4.07	2.96111	0.296111			4.07	2.84653	0.284653
												1020	231.252			1020	985.725			1020	-60010.5			1020	-3.26932			1020	114.342					4.09	2.92127	0.292127			4.09	2.82004	0.282004
												1025	231.267			1025	985.788			1025	-59984.1			1025	-3.30733			1025	115.16					4.11	2.91257	0.291257			4.11	2.77681	0.277681
												1030	231.257			1030	985.744			1030	-60015.4			1030	-3.40222			1030	115.969					4.13	2.85421	0.285421			4.13	2.73543	0.273543
												1035	231.264			1035	985.774			1035	-60002.7			1035	-3.19796			1035	116.776					4.15	2.8557	0.28557			4.15	2.70426	0.270426
												1040	231.238			1040	985.663			1040	-60048.9			1040	-3.35645			1040	117.549					4.17	2.85885	0.285885			4.17	2.65867	0.265867
												1045	231.219			1045	985.583			1045	-59979.1			1045	-3.2872			1045	118.345					4.19	2.81954	0.281954			4.19	2.67708	0.267708
												1050	231.224			1050	985.606			1050	-59994.1			1050	-3.39985			1050	119.145					4.21	2.82427	0.282427			4.21	2.66611	0.266611
												1055	231.234			1055	985.648			1055	-59999.4			1055	-3.40101			1055	119.925					4.23	2.87941	0.287941			4.23	2.73036	0.273036
												1060	231.226			1060	985.614			1060	-59981.2			1060	-3.38714			1060	120.741					4.25	2.92025	0.292025			4.25	2.79694	0.279694
												1065	231.244			1065	985.691			1065	-59986.7			1065	-3.26083			1065	121.54					4.27	3.01378	0.301378			4.27	2.87851	0.287851
												1070	231.278			1070	985.834			1070	-59981.4			1070	-3.27381			1070	122.34					4.29	3.07529	0.307529			4.29	2.98066	0.298066
												1075	231.281			1075	985.849			1075	-60001.6			1075	-3.24034			1075	123.167					4.31	3.09592	0.309592			4.31	3.02629	0.302629
												1080	231.271			1080	985.805			1080	-60030.8			1080	-3.41101			1080	123.99					4.33	3.13826	0.313826			4.33	3.06372	0.306372
												1085	231.269			1085	985.798			1085	-60006.4			1085	-3.27797			1085	124.846					4.35	3.06607	0.306607			4.35	3.02562	0.302562
												1090	231.255			1090	985.737			1090	-60037.8			1090	-3.34218			1090	125.7					4.37	2.99844	0.299844			4.37	2.9891	0.29891
												1095	231.232			1095	985.637			1095	-60015.3			1095	-3.26312			1095	126.541					4.39	2.99123	0.299123			4.39	2.93358	0.293358
												1100	231.253			1100	985.729			1100	-60033			1100	-3.16309			1100	127.406					4.41	2.95636	0.295636			4.41	2.89905	0.289905
												1105	231.255			1105	985.738			1105	-60030.2			1105	-3.18626			1105	128.255					4.43	2.89997	0.289997			4.43	2.88558	0.288558
												1110	231.264			1110	985.773			1110	-60034.1			1110	-3.48607			1110	129.159					4.45	2.89859	0.289859			4.45	2.86637	0.286637
												1115	231.251			1115	985.721			1115	-60027.8			1115	-3.27751			1115	130.065					4.47	2.94179	0.294179			4.47	2.85034	0.285034
												1120	231.245			1120	985.695			1120	-59984.1			1120	-3.36503			1120	130.973					4.49	2.91107	0.291107			4.49	2.86361	0.286361
												1125	231.244			1125	985.688			1125	-59972.7			1125	-3.3672			1125	131.853					4.51	2.945	0.2945			4.51	2.9228	0.29228
												1130	231.249			1130	985.713			1130	-59984			1130	-3.48789			1130	132.765					4.53	2.99274	0.299274			4.53	2.95229	0.295229
												1135	231.28			1135	985.842			1135	-59968.1			1135	-3.24795			1135	133.72					4.55	2.98871	0.298871			4.55	3.0028	0.30028
												1140	231.283			1140	985.856			1140	-59990.2			1140	-3.21157			1140	134.657					4.57	3.04915	0.304915			4.57	3.06719	0.306719
												1145	231.278			1145	985.836			1145	-59980.5			1145	-3.2254			1145	135.648					4.59	3.07057	0.307057			4.59	3.14136	0.314136
												1150	231.299			1150	985.924			1150	-59999.3			1150	-3.43581			1150	136.63					4.61	3.08071	0.308071			4.61	3.1607	0.31607
												1155	231.305			1155	985.948			1155	-60004			1155	-3.12596			1155	137.559					4.63	3.10187	0.310187			4.63	3.2184	0.32184
												1160	231.299			1160	985.926			1160	-60030.7			1160	-3.31965			1160	138.473					4.65	3.11073	0.311073			4.65	3.19152	0.319152
												1165	231.305			1165	985.95			1165	-60036.4			1165	-3.2439			1165	139.36					4.67	3.0819	0.30819			4.67	3.17521	0.317521
												1170	231.285			1170	985.864			1170	-60041.4			1170	-3.23455			1170	140.329					4.69	3.03128	0.303128			4.69	3.12092	0.312092
												1175	231.285			1175	985.866			1175	-60055.7			1175	-3.24922			1175	141.311					4.71	2.97653	0.297653			4.71	3.03918	0.303918
												1180	231.283			1180	985.858			1180	-60082.2			1180	-3.34205			1180	142.33					4.73	2.91335	0.291335			4.73	3.00204	0.300204
												1185	231.274			1185	985.817			1185	-60068.4			1185	-3.36636			1185	143.309					4.75	2.89495	0.289495			4.75	2.89508	0.289508
												1190	231.263			1190	985.771			1190	-60056.9			1190	-3.20746			1190	144.317					4.77	2.83741	0.283741			4.77	2.84362	0.284362
												1195	231.271			1195	985.803			1195	-60035.6			1195	-3.14322			1195	145.321					4.79	2.82077	0.282077			4.79	2.84405	0.284405
												1200	231.287			1200	985.874			1200	-60031.5			1200	-3.33342			1200	146.373					4.81	2.82693	0.282693			4.81	2.79845	0.279845
												1205	231.279			1205	985.839			1205	-60043.1			1205	-3.31708			1205	147.371					4.83	2.81877	0.281877			4.83	2.78298	0.278298
												1210	231.295			1210	985.907			1210	-60014.3			1210	-3.33033			1210	148.38					4.85	2.83284	0.283284			4.85	2.78967	0.278967
												1215	231.3			1215	985.927			1215	-60043.6			1215	-3.31878			1215	149.42					4.87	2.83308	0.283308			4.87	2.79579	0.279579
												1220	231.296			1220	985.913			1220	-60031.7			1220	-3.17681			1220	150.429					4.89	2.8959	0.28959			4.89	2.79462	0.279462
												1225	231.315			1225	985.99			1225	-60041.2			1225	-3.24334			1225	151.536					4.91	2.91222	0.291222			4.91	2.83151	0.283151
												1230	231.319			1230	986.011			1230	-60011.9			1230	-3.19191			1230	152.664					4.93	2.97017	0.297017			4.93	2.85721	0.285721
												1235	231.308			1235	985.961			1235	-60026.1			1235	-3.38266			1235	153.657					4.95	2.98377	0.298377			4.95	2.91039	0.291039
												1240	231.31			1240	985.973			1240	-60046.8			1240	-3.3874			1240	154.551					4.97	2.96397	0.296397			4.97	2.90906	0.290906
												1245	231.296			1245	985.91			1245	-60019.2			1245	-3.06113			1245	155.462					4.99	2.9537	0.29537			4.99	2.86047	0.286047
												1250	231.295			1250	985.906			1250	-60045.7			1250	-3.29649			1250	156.388					5.01	2.89597	0.289597			5.01	2.81414	0.281414
												1255	231.288			1255	985.877			1255	-60013.6			1255	-3.38563			1255	157.288					5.03	2.86002	0.286002			5.03	2.73175	0.273175
												1260	231.282			1260	985.85			1260	-60053.1			1260	-3.14682			1260	158.166					5.05	2.81963	0.281963			5.05	2.66907	0.266907
												1265	231.264			1265	985.773			1265	-60025.8			1265	-3.39349			1265	159.072					5.07	2.77711	0.277711			5.07	2.64985	0.264985
												1270	231.256			1270	985.74			1270	-60038.4			1270	-3.31932			1270	159.929					5.09	2.77762	0.277762			5.09	2.58993	0.258993
												1275	231.249			1275	985.709			1275	-60049.6			1275	-3.35976			1275	160.799					5.11	2.75213	0.275213			5.11	2.57161	0.257161
												1280	231.254			1280	985.732			1280	-60016.7			1280	-3.38715			1280	161.593					5.13	2.7506	0.27506			5.13	2.54312	0.254312
												1285	231.248			1285	985.707			1285	-60045.9			1285	-3.3051			1285	162.495					5.15	2.74161	0.274161			5.15	2.5543	0.25543
												1290	231.242			1290	985.683			1290	-60043.2			1290	-3.32404			1290	163.276					5.17	2.727	0.2727			5.17	2.53912	0.253912
												1295	231.273			1295	985.814			1295	-60050.2			1295	-3.41737			1295	164.135					5.19	2.716	0.2716			5.19	2.50547	0.250547
												1300	231.266			1300	985.785			1300	-60058.4			1300	-3.26969			1300	165.026					5.21	2.66518	0.266518			5.21	2.47371	0.247371
												1305	231.273			1305	985.815			1305	-60023.6			1305	-3.31975			1305	165.881					5.23	2.66416	0.266416			5.23	2.42696	0.242696
												1310	231.282			1310	985.853			1310	-60022.3			1310	-3.41648			1310	166.821					5.25	2.60631	0.260631			5.25	2.3741	0.23741
												1315	231.288			1315	985.877			1315	-60017.5			1315	-3.27779			1315	167.64					5.27	2.58229	0.258229			5.27	2.31948	0.231948
												1320	231.28			1320	985.845			1320	-60040.2			1320	-3.31868			1320	168.573					5.29	2.53444	0.253444			5.29	2.27173	0.227173
												1325	231.284			1325	985.86			1325	-60043.7			1325	-3.21985			1325	169.565					5.31	2.49888	0.249888			5.31	2.24534	0.224534
												1330	231.284			1330	985.862			1330	-60081.2			1330	-3.43977			1330	170.344					5.33	2.46624	0.246624			5.33	2.21275	0.221275
												1335	231.275			1335	985.823			1335	-60046.1			1335	-3.32689			1335	171.118					5.35	2.47367	0.247367			5.35	2.14634	0.214634
												1340	231.278			1340	985.833			1340	-60074.5			1340	-3.40757			1340	172.054					5.37	2.44335	0.244335			5.37	2.13335	0.213335
												1345	231.278			1345	985.836			1345	-60032			1345	-3.31802			1345	172.858					5.39	2.43846	0.243846			5.39	2.14244	0.214244
												1350	231.268			1350	985.791			1350	-60037.3			1350	-3.26733			1350	173.692					5.41	2.44343	0.244343			5.41	2.13157	0.213157
												1355	231.263			1355	985.769			1355	-60051.2			1355	-3.251			1355	174.569					5.43	2.45238	0.245238			5.43	2.14272	0.214272
												1360	231.268			1360	985.792			1360	-60057.2			1360	-3.42399			1360	175.17					5.45	2.44476	0.244476			5.45	2.13453	0.213453
												1365	231.283			1365	985.854			1365	-60029.3			1365	-3.41346			1365	175.851					5.47	2.45022	0.245022			5.47	2.14085	0.214085
												1370	231.285			1370	985.867			1370	-60041.2			1370	-3.46233			1370	176.506					5.49	2.46293	0.246293			5.49	2.11877	0.211877
												1375	231.282			1375	985.851			1375	-60026.3			1375	-3.25449			1375	177.146					5.51	2.44747	0.244747			5.51	2.12793	0.212793
												1380	231.28			1380	985.845			1380	-59996.4			1380	-3.39609			1380	177.767					5.53	2.46028	0.246028			5.53	2.14269	0.214269
												1385	231.291			1385	985.891			1385	-60008.7			1385	-3.40727			1385	178.448					5.55	2.45456	0.245456			5.55	2.14432	0.214432
												1390	231.279			1390	985.839			1390	-60044.9			1390	-3.31611			1390	179.184					5.57	2.47088	0.247088			5.57	2.13873	0.213873
												1395	231.27			1395	985.8			1395	-60045			1395	-3.15935			1395	179.832					5.59	2.44576	0.244576			5.59	2.15859	0.215859
												1400	231.278			1400	985.837			1400	-60015.4			1400	-3.24864			1400	180.544					5.61	2.44729	0.244729			5.61	2.1076	0.21076
												1405	231.28			1405	985.843			1405	-60033.9			1405	-3.29858			1405	181.134					5.63	2.44436	0.244436			5.63	2.10826	0.210826
												1410	231.275			1410	985.823			1410	-60037.6			1410	-3.42429			1410	181.773					5.65	2.43679	0.243679			5.65	2.09839	0.209839
												1415	231.267			1415	985.787			1415	-60060.7			1415	-3.35607			1415	182.682					5.67	2.43772	0.243772			5.67	2.09456	0.209456
												1420	231.265			1420	985.778			1420	-60044.1			1420	-3.36536			1420	183.701					5.69	2.44341	0.244341			5.69	2.09728	0.209728
												1425	231.264			1425	985.775			1425	-60005.1			1425	-3.40279			1425	184.88					5.71	2.45665	0.245665			5.71	2.12467	0.212467
												1430	231.261			1430	985.764			1430	-60041.3			1430	-3.43946			1430	185.973					5.73	2.48836	0.248836			5.73	2.1215	0.21215
												1435	231.27			1435	985.799			1435	-60029.5			1435	-3.50783			1435	187.113					5.75	2.52271	0.252271			5.75	2.16773	0.216773
												1440	231.278			1440	985.834			1440	-60036.2			1440	-3.54184			1440	188.082					5.77	2.54659	0.254659			5.77	2.19579	0.219579
												1445	231.293			1445	985.9			1445	-59985.6			1445	-3.14528			1445	189.085					5.79	2.58641	0.258641			5.79	2.24072	0.224072
												1450	231.303			1450	985.941			1450	-60009.9			1450	-3.26775			1450	190.01					5.81	2.60804	0.260804			5.81	2.28731	0.228731
												1455	231.315			1455	985.992			1455	-59993.7			1455	-3.44492			1455	191.116					5.83	2.6105	0.26105			5.83	2.30909	0.230909
												1460	231.35			1460	986.143			1460	-59980.4			1460	-3.35527			1460	192.35					5.85	2.61229	0.261229			5.85	2.32521	0.232521
												1465	231.388			1465	986.303			1465	-59978.4			1465	-3.22068			1465	193.623					5.87	2.6027	0.26027			5.87	2.33053	0.233053
												1470	231.417			1470	986.426			1470	-59964.4			1470	-3.27283			1470	193.801					5.89	2.59224	0.259224			5.89	2.31288	0.231288
												1475	231.444			1475	986.541			1475	-59986.2			1475	-3.36932			1475	195.266					5.91	2.58386	0.258386			5.91	2.30798	0.230798
												1480	231.469			1480	986.651			1480	-59971.4			1480	-3.29001			1480	196.849					5.93	2.5548	0.25548			5.93	2.30127	0.230127
												1485	231.47			1485	986.654			1485	-60007.4			1485	-3.4231			1485	198.02					5.95	2.57698	0.257698			5.95	2.25466	0.225466
												1490	231.461			1490	986.616			1490	-60045.8			1490	-3.3198			1490	198.862					5.97	2.5583	0.25583			5.97	2.25291	0.225291
												1495	231.49			1495	986.737			1495	-59989.9			1495	-3.29536			1495	198.931					5.99	2.55428	0.255428			5.99	2.236	0.2236
												1500	231.487			1500	986.725			1500	-60041.7			1500	-3.51568			1500	196.206					6.01	2.55315	0.255315			6.01	2.23577	0.223577
																																		6.03	2.54505	0.254505			6.03	2.23648	0.223648
																																		6.05	2.56607	0.256607			6.05	2.25059	0.225059
																																		6.07	2.57288	0.257288			6.07	2.26418	0.226418
																																		6.09	2.59159	0.259159			6.09	2.2644	0.22644
																																		6.11	2.61508	0.261508			6.11	2.26223	0.226223
																																		6.13	2.62906	0.262906			6.13	2.31467	0.231467
SBR-S(z向速度）				SBR-S(z向浓度）				SBR-S(z向温度）				SBR-S温度				SBR-S动能				SBR-S总能量				SBR-S压力				SBR-S MSD						6.15	2.6435	0.26435			6.15	2.30653	0.230653
																																		6.17	2.64079	0.264079			6.17	2.29423	0.229423
0.256847	0			0.256847	0			0.256847	0			0	233	233.704		0	918.166	920.939		0	-59185.1	-60144.1		0	1.5008	-3.88045		0	0	104.003				6.19	2.66281	0.266281			6.19	2.3428	0.23428
0.77054	0			0.77054	0			0.77054	0			5	245.432	250.401		5	967.154	986.738		5	-59919.4	-60213.3		5	-4.06855	-4.12815		5	0.837447	299.853				6.21	2.68965	0.268965			6.21	2.36347	0.236347
1.28423	0			1.28423	0			1.28423	0			10	248.369			10	978.729			10	-59944.6			10	-3.87368			10	1.1753					6.23	2.70705	0.270705			6.23	2.3946	0.23946
1.79793	0			1.79793	0			1.79793	0			15	250.401			15	986.738			15	-59987.5			15	-4.10242			15	1.49756					6.25	2.7263	0.27263			6.25	2.43725	0.243725
2.31162	0			2.31162	0			2.31162	0			20	250.3			20	986.338			20	-60004.2			20	-3.88984			20	1.78819					6.27	2.72805	0.272805			6.27	2.42786	0.242786
2.82531	0			2.82531	0			2.82531	0			25	249.416			25	982.854			25	-60035.3			25	-3.7081			25	2.09512					6.29	2.73535	0.273535			6.29	2.43369	0.243369
3.33901	0			3.33901	0			3.33901	0			30	248.656			30	979.86			30	-60037.2			30	-3.9204			30	2.35256					6.31	2.71467	0.271467			6.31	2.41825	0.241825
3.8527	0			3.8527	0			3.8527	0			35	247.288			35	974.469			35	-60075.4			35	-3.81921			35	2.65085					6.33	2.7132	0.27132			6.33	2.42032	0.242032
4.36639	0			4.36639	0			4.36639	0			40	246.466			40	971.229			40	-60053.1			40	-3.71191			40	2.92168					6.35	2.69398	0.269398			6.35	2.41573	0.241573
4.88009	0			4.88009	0			4.88009	0			45	246.55			45	971.562			45	-60046.3			45	-3.91291			45	3.17914					6.37	2.69327	0.269327			6.37	2.41959	0.241959
5.39378	0			5.39378	0			5.39378	0			50	245.748			50	968.401			50	-60058.8			50	-3.83813			50	3.42935					6.39	2.6991	0.26991			6.39	2.39047	0.239047
5.90747	0			5.90747	0			5.90747	0			55	245.495			55	967.403			55	-60086.8			55	-3.97843			55	3.68447					6.41	2.68071	0.268071			6.41	2.40687	0.240687
6.42117	0			6.42117	0			6.42117	0			60	244.747			60	964.456			60	-60112.5			60	-4.07723			60	3.9515					6.43	2.69588	0.269588			6.43	2.41381	0.241381
6.93486	0			6.93486	0			6.93486	0			65	244.08			65	961.826			65	-60127.5			65	-3.82616			65	4.19596					6.45	2.68949	0.268949			6.45	2.41062	0.241062
7.44855	1.8505	0.161082		7.44855	0.0921373	12.6215		7.44855	238.453	238.453		70	243.315			70	958.813			70	-60130.2			70	-3.92391			70	4.47618					6.47	2.69518	0.269518			6.47	2.42756	0.242756
7.96225	-0.161542	1.8505		7.96225	1.32669			7.96225	232.999			75	242.357			75	955.038			75	-60122.7			75	-3.82472			75	4.76329					6.49	2.69381	0.269381			6.49	2.43669	0.243669
8.47594	-0.0589928			8.47594	11.2873			8.47594	232.138			80	241.996			80	953.618			80	-60117			80	-3.90667			80	5.01429					6.51	2.6966	0.26966			6.51	2.43144	0.243144
8.98964	0.0227275			8.98964	12.6215			8.98964	231.084			85	241.546			85	951.842			85	-60111.8			85	-3.94598			85	5.23514					6.53	2.70707	0.270707			6.53	2.44102	0.244102
9.50333	0.00843893			9.50333	3.09856			9.50333	231.505			90	240.834			90	949.038			90	-60146.6			90	-3.76923			90	5.46257					6.55	2.70691	0.270691			6.55	2.42975	0.242975
10.017	-0.0402778			10.017	1.16988			10.017	238.004			95	240.414			95	947.382			95	-60126.9			95	-4.01243			95	5.71482					6.57	2.70536	0.270536			6.57	2.45845	0.245845
10.5307	-0.0173391			10.5307	1.20221			10.5307	233.267			100	240.162			100	946.39			100	-60130.5			100	-3.89422			100	5.96873					6.59	2.70465	0.270465			6.59	2.45917	0.245917
11.0444	0.0788293			11.0444	1.54817			11.0444	231.402			105	240.029			105	945.863			105	-60118.5			105	-3.82522			105	6.23649					6.61	2.71767	0.271767			6.61	2.46336	0.246336
11.5581	0.144704			11.5581	1.89989			11.5581	235.02			110	239.694			110	944.546			110	-60103.7			110	-3.99108			110	6.4887					6.63	2.72901	0.272901			6.63	2.48142	0.248142
12.0718	-0.0669914			12.0718	3.44186			12.0718	229.514			115	239.278			115	942.903			115	-60116.2			115	-3.88402			115	6.76623					6.65	2.72776	0.272776			6.65	2.48351	0.248351
12.5855	-0.0411711			12.5855	2.96523			12.5855	237.266			120	239.011			120	941.851			120	-60120			120	-4.02089			120	6.97098					6.67	2.70743	0.270743			6.67	2.49211	0.249211
13.0992	-0.0729316			13.0992	1.40997			13.0992	233.832			125	238.907			125	941.442			125	-60105.2			125	-4.05968			125	7.22106					6.69	2.72443	0.272443			6.69	2.50372	0.250372
13.6129	-0.251808			13.6129	1.11717			13.6129	232.01			130	238.69			130	940.587			130	-60096			130	-3.94387			130	7.47833					6.71	2.67756	0.267756			6.71	2.47213	0.247213
14.1266	0.0326162			14.1266	1.26777			14.1266	232.616			135	238.555			135	940.056			135	-60084			135	-3.90152			135	7.77325					6.73	2.6748	0.26748			6.73	2.45268	0.245268
14.6403	-0.112815			14.6403	1.84275			14.6403	233.28			140	238.5			140	939.839			140	-60094.2			140	-3.98609			140	8.06443					6.75	2.65995	0.265995			6.75	2.42363	0.242363
15.154	0.0544566			15.154	3.13666			15.154	233.082			145	238.49			145	939.798			145	-60079.8			145	-3.84354			145	8.37336					6.77	2.62246	0.262246			6.77	2.40649	0.240649
15.6677	0.170352			15.6677	3.21152			15.6677	234.368			150	238.552			150	940.045			150	-60089			150	-3.8744			150	8.70454					6.79	2.61101	0.261101			6.79	2.3722	0.23722
16.1813	0.00560255			16.1813	2.2804			16.1813	227.688			155	238.588			155	940.185			155	-60099.8			155	-3.99421			155	9.04838					6.81	2.58768	0.258768			6.81	2.35756	0.235756
16.695	-0.031111			16.695	1.88616			16.695	232.179			160	238.665			160	940.491			160	-60094.7			160	-4.01856			160	9.40787					6.83	2.60179	0.260179			6.83	2.33841	0.233841
17.2087	-0.180139			17.2087	2.28882			17.2087	229.539			165	238.652			165	940.44			165	-60080.3			165	-4.04071			165	9.79616					6.85	2.56105	0.256105			6.85	2.31903	0.231903
17.7224	-0.0788128			17.7224	3.5938			17.7224	229.698			170	238.532			170	939.964			170	-60093.5			170	-3.87072			170	10.2072					6.87	2.5639	0.25639			6.87	2.31527	0.231527
18.2361	0.0433275			18.2361	5.20975			18.2361	231.368			175	238.559			175	940.073			175	-60107.9			175	-3.91084			175	10.6669					6.89	2.55034	0.255034			6.89	2.27812	0.227812
18.7498	-0.00892824			18.7498	11.0667			18.7498	230.612			180	238.485			180	939.781			180	-60096.4			180	-3.77967			180	11.1018					6.91	2.54477	0.254477			6.91	2.29258	0.229258
19.2635	0.0183428			19.2635	8.42791			19.2635	231.127			185	238.335			185	939.188			185	-60143.1			185	-3.83549			185	11.4979					6.93	2.53685	0.253685			6.93	2.27658	0.227658
19.7772	0.321866			19.7772	2.38715			19.7772	228.503			190	238.221			190	938.74			190	-60122.4			190	-4.08979			190	11.9279					6.95	2.53013	0.253013			6.95	2.27843	0.227843
20.2909	0.313512			20.2909	0.220155			20.2909	218.927			195	238.011			195	937.911			195	-60134.7			195	-4.12618			195	12.3592					6.97	2.54475	0.254475			6.97	2.26728	0.226728
20.8046	0			20.8046	0			20.8046	0			200	237.989			200	937.825			200	-60117.7			200	-3.87123			200	12.7905					6.99	2.51847	0.251847			6.99	2.26956	0.226956
21.3183	0			21.3183	0			21.3183	0			205	237.835			205	937.218			205	-60130			205	-3.81763			205	13.2591					7.01	2.53433	0.253433			7.01	2.27421	0.227421
21.832	0			21.832	0			21.832	0			210	237.658			210	936.523			210	-60114.4			210	-3.7932			210	13.6817					7.03	2.53292	0.253292			7.03	2.26538	0.226538
22.3457	0			22.3457	0			22.3457	0			215	237.583			215	936.227			215	-60148.6			215	-3.90546			215	14.1049					7.05	2.526	0.2526			7.05	2.2765	0.22765
22.8594	0			22.8594	0			22.8594	0			220	237.469			220	935.775			220	-60117.8			220	-3.98529			220	14.5481					7.07	2.52526	0.252526			7.07	2.29536	0.229536
23.3731	0			23.3731	0			23.3731	0			225	237.43			225	935.624			225	-60101.4			225	-3.86682			225	14.9911					7.09	2.53686	0.253686			7.09	2.2848	0.22848
23.8867	0			23.8867	0			23.8867	0			230	237.37			230	935.386			230	-60132.4			230	-3.93167			230	15.4332					7.11	2.54128	0.254128			7.11	2.26844	0.226844
24.4004	0			24.4004	0			24.4004	0			235	237.185			235	934.659			235	-60152.3			235	-3.83203			235	15.8727					7.13	2.55075	0.255075			7.13	2.28625	0.228625
24.9141	0			24.9141	0			24.9141	0			240	236.994			240	933.904			240	-60167.3			240	-3.97741			240	16.3275					7.15	2.54313	0.254313			7.15	2.30036	0.230036
25.4278	0			25.4278	0			25.4278	0			245	236.946			245	933.714			245	-60166.6			245	-3.89032			245	16.7464					7.17	2.55168	0.255168			7.17	2.29849	0.229849
25.9415	0			25.9415	0			25.9415	0			250	236.839			250	933.293			250	-60116.7			250	-3.76577			250	17.1151					7.19	2.54202	0.254202			7.19	2.30592	0.230592
26.4552	0			26.4552	0			26.4552	0			255	236.71			255	932.785			255	-60175.9			255	-3.80736			255	17.5082					7.21	2.54979	0.254979			7.21	2.27597	0.227597
26.9689	0			26.9689	0			26.9689	0			260	236.569			260	932.23			260	-60142.2			260	-3.94339			260	17.8965					7.23	2.55969	0.255969			7.23	2.29537	0.229537
27.4826	0			27.4826	0			27.4826	0			265	236.395			265	931.546			265	-60162			265	-3.7614			265	18.3351					7.25	2.5508	0.25508			7.25	2.2888	0.22888
27.9963	0			27.9963	0			27.9963	0			270	236.311			270	931.214			270	-60168.9			270	-3.86386			270	18.7562					7.27	2.54495	0.254495			7.27	2.27785	0.227785
28.51	0			28.51	0			28.51	0			275	236.168			275	930.65			275	-60157			275	-3.87403			275	19.2002					7.29	2.55174	0.255174			7.29	2.27588	0.227588
29.0237	0			29.0237	0			29.0237	0			280	236.097			280	930.369			280	-60130.7			280	-3.78652			280	19.5589					7.31	2.5525	0.25525			7.31	2.26381	0.226381
29.5374	0			29.5374	0			29.5374	0			285	235.978			285	929.899			285	-60144.6			285	-3.887			285	19.9715					7.33	2.55594	0.255594			7.33	2.26905	0.226905
30.0511	0			30.0511	0			30.0511	0			290	235.878			290	929.505			290	-60156.6			290	-3.91759			290	20.3937					7.35	2.53431	0.253431			7.35	2.26366	0.226366
30.5648	0			30.5648	0			30.5648	0			295	235.767			295	929.071			295	-60170.5			295	-3.81842			295	20.8527					7.37	2.52645	0.252645			7.37	2.26934	0.226934
31.0785	0			31.0785	0			31.0785	0			300	235.587			300	928.36			300	-60160.1			300	-4.05578			300	21.2764					7.39	2.53203	0.253203			7.39	2.25011	0.225011
31.5921	0			31.5921	0			31.5921	0			305	235.552			305	928.223			305	-60145.4			305	-3.84095			305	21.7525					7.41	2.50717	0.250717			7.41	2.26464	0.226464
32.1058	0			32.1058	0			32.1058	0			310	235.453			310	927.831			310	-60164.7			310	-3.89725			310	22.2016					7.43	2.49675	0.249675			7.43	2.23397	0.223397
32.6195	0			32.6195	0			32.6195	0			315	235.33			315	927.346			315	-60176.1			315	-3.87096			315	22.6711					7.45	2.48464	0.248464			7.45	2.23556	0.223556
33.1332	0			33.1332	0			33.1332	0			320	235.148			320	926.63			320	-60193.9			320	-4.06446			320	23.1499					7.47	2.47891	0.247891			7.47	2.20972	0.220972
33.6469	0			33.6469	0			33.6469	0			325	235.108			325	926.474			325	-60161.7			325	-4.04141			325	23.6488					7.49	2.46884	0.246884			7.49	2.20682	0.220682
34.1606	0			34.1606	0			34.1606	0			330	234.994			330	926.024			330	-60182.6			330	-3.99387			330	24.186					7.51	2.44617	0.244617			7.51	2.19052	0.219052
34.6743	0			34.6743	0			34.6743	0			335	234.853			335	925.468			335	-60160.6			335	-3.90517			335	24.7377					7.53	2.43301	0.243301			7.53	2.17052	0.217052
35.188	0			35.188	0			35.188	0			340	234.762			340	925.108			340	-60170.6			340	-3.97252			340	25.2393					7.55	2.42104	0.242104			7.55	2.16104	0.216104
35.7017	0			35.7017	0			35.7017	0			345	234.746			345	925.046			345	-60162.5			345	-3.88033			345	25.7417					7.57	2.41116	0.241116			7.57	2.15219	0.215219
36.2154	0			36.2154	0			36.2154	0			350	234.647			350	924.656			350	-60191.7			350	-3.86401			350	26.2278					7.59	2.40808	0.240808			7.59	2.15915	0.215915
36.7291	0			36.7291	0			36.7291	0			355	234.545			355	924.254			355	-60184.8			355	-4.06844			355	26.7037					7.61	2.38634	0.238634			7.61	2.14313	0.214313
37.2428	0			37.2428	0			37.2428	0			360	234.488			360	924.03			360	-60184.8			360	-3.91101			360	27.2023					7.63	2.37747	0.237747			7.63	2.11305	0.211305
37.7565	0			37.7565	0			37.7565	0			365	234.408			365	923.715			365	-60172			365	-3.86877			365	27.7019					7.65	2.36354	0.236354			7.65	2.13356	0.213356
38.2702	0			38.2702	0			38.2702	0			370	234.363			370	923.537			370	-60195.5			370	-3.94427			370	28.1782					7.67	2.36291	0.236291			7.67	2.09134	0.209134
38.7839	0			38.7839	0			38.7839	0			375	234.284			375	923.225			375	-60184.1			375	-4.0674			375	28.709					7.69	2.35264	0.235264			7.69	2.12105	0.212105
39.2975	0			39.2975	0			39.2975	0			380	234.223			380	922.986			380	-60162.4			380	-3.88331			380	29.213					7.71	2.33725	0.233725			7.71	2.09484	0.209484
39.8112	0			39.8112	0			39.8112	0			385	234.129			385	922.615			385	-60169			385	-3.82331			385	29.7109					7.73	2.33802	0.233802			7.73	2.09647	0.209647
40.3249	0			40.3249	0			40.3249	0			390	234.1			390	922.502			390	-60149.1			390	-4.01101			390	30.2079					7.75	2.34783	0.234783			7.75	2.08088	0.208088
40.8386	0			40.8386	0			40.8386	0			395	234.028			395	922.218			395	-60177.5			395	-3.96238			395	30.7382					7.77	2.33191	0.233191			7.77	2.06693	0.206693
41.3523	0			41.3523	0			41.3523	0			400	233.946			400	921.894			400	-60165.3			400	-3.75005			400	31.271					7.79	2.32882	0.232882			7.79	2.06604	0.206604
41.866	0			41.866	0			41.866	0			405	233.918			405	921.784			405	-60188			405	-4.03354			405	31.8057					7.81	2.3252	0.23252			7.81	2.06756	0.206756
42.3797	0			42.3797	0			42.3797	0			410	233.855			410	921.534			410	-60178.5			410	-3.97769			410	32.2901					7.83	2.319	0.2319			7.83	2.04964	0.204964
42.8934	0			42.8934	0			42.8934	0			415	233.781			415	921.243			415	-60185.2			415	-3.90644			415	32.8448					7.85	2.32514	0.232514			7.85	2.06108	0.206108
43.4071	0			43.4071	0			43.4071	0			420	233.687			420	920.871			420	-60139.8			420	-3.87584			420	33.3734					7.87	2.31864	0.231864			7.87	2.05693	0.205693
43.9208	0			43.9208	0			43.9208	0			425	233.659			425	920.763			425	-60169.6			425	-3.84218			425	33.9299					7.89	2.32378	0.232378			7.89	2.05937	0.205937
44.4345	0			44.4345	0			44.4345	0			430	233.64			430	920.689			430	-60159.6			430	-3.99952			430	34.4929					7.91	2.32593	0.232593			7.91	2.05736	0.205736
44.9482	0			44.9482	0			44.9482	0			435	233.673			435	920.817			435	-60154.3			435	-3.91246			435	35.0249					7.93	2.3367	0.23367			7.93	2.06723	0.206723
45.4619	0			45.4619	0			45.4619	0			440	233.635			440	920.668			440	-60130.4			440	-3.86443			440	35.5605					7.95	2.33316	0.233316			7.95	2.05187	0.205187
45.9756	0			45.9756	0			45.9756	0			445	233.571			445	920.416			445	-60174.6			445	-4.07811			445	36.1144					7.97	2.34475	0.234475			7.97	2.06317	0.206317
												450	233.504			450	920.154			450	-60126.6			450	-3.87804			450	36.6207					7.99	2.34399	0.234399			7.99	2.05977	0.205977
												455	233.427			455	919.847			455	-60171.6			455	-3.91965			455	37.2087					8.01	2.3494	0.23494			8.01	2.07529	0.207529
												460	233.354			460	919.56			460	-60148			460	-3.79014			460	37.8198					8.03	2.34955	0.234955			8.03	2.07515	0.207515
												465	233.347			465	919.535			465	-60160.5			465	-3.87589			465	38.393					8.05	2.3504	0.23504			8.05	2.06036	0.206036
												470	233.303			470	919.36			470	-60162.4			470	-3.93985			470	39.0287					8.07	2.34864	0.234864			8.07	2.08473	0.208473
												475	233.279			475	919.267			475	-60149.3			475	-4.03759			475	39.6431					8.09	2.36409	0.236409			8.09	2.09749	0.209749
												480	233.245			480	919.132			480	-60165.6			480	-3.82732			480	40.2552					8.11	2.35109	0.235109			8.11	2.08781	0.208781
												485	233.179			485	918.87			485	-60176.7			485	-3.79038			485	40.8936					8.13	2.37081	0.237081			8.13	2.10051	0.210051
												490	233.139			490	918.714			490	-60167.4			490	-3.97367			490	41.5662					8.15	2.36736	0.236736			8.15	2.08422	0.208422
												495	233.173			495	918.848			495	-60144.3			495	-3.67172			495	42.2438					8.17	2.36843	0.236843			8.17	2.08574	0.208574
												500	233.153			500	918.767			500	-60147.5			500	-3.94197			500	42.9201					8.19	2.36615	0.236615			8.19	2.09582	0.209582
												505	233.131			505	918.683			505	-60157.6			505	-3.86081			505	43.6058					8.21	2.37265	0.237265			8.21	2.10313	0.210313
												510	233.11			510	918.598			510	-60123.9			510	-3.85777			510	44.2734					8.23	2.34624	0.234624			8.23	2.08976	0.208976
												515	233.065			515	918.424			515	-60173.9			515	-3.79046			515	44.9175					8.25	2.35574	0.235574			8.25	2.07704	0.207704
												520	233.031			520	918.287			520	-60150.7			520	-4.12815			520	45.5628					8.27	2.354	0.2354			8.27	2.1024	0.21024
												525	233.015			525	918.223			525	-60138.2			525	-3.7596			525	46.2325					8.29	2.35136	0.235136			8.29	2.09968	0.209968
												530	233.017			530	918.232			530	-60119.4			530	-4.1029			530	46.8411					8.31	2.36526	0.236526			8.31	2.09395	0.209395
												535	232.97			535	918.046			535	-60167.2			535	-4.01012			535	47.4964					8.33	2.3651	0.23651			8.33	2.10884	0.210884
												540	232.916			540	917.836			540	-60141.4			540	-3.91174			540	48.1157					8.35	2.3678	0.23678			8.35	2.1103	0.21103
												545	232.904			545	917.789			545	-60161.4			545	-3.96134			545	48.6996					8.37	2.36878	0.236878			8.37	2.10514	0.210514
												550	232.874			550	917.671			550	-60179.4			550	-3.8359			550	49.2784					8.39	2.37421	0.237421			8.39	2.12479	0.212479
												555	232.844			555	917.553			555	-60186.1			555	-3.89344			555	49.8632					8.41	2.3639	0.23639			8.41	2.11849	0.211849
												560	232.806			560	917.4			560	-60199.7			560	-3.78775			560	50.4329					8.43	2.36596	0.236596			8.43	2.12799	0.212799
												565	232.727			565	917.09			565	-60194.7			565	-3.87321			565	50.9334					8.45	2.36022	0.236022			8.45	2.11853	0.211853
												570	232.662			570	916.832			570	-60191.8			570	-4.09586			570	51.4808					8.47	2.36226	0.236226			8.47	2.11834	0.211834
												575	232.611			575	916.632			575	-60193.9			575	-3.91925			575	52.0836					8.49	2.37635	0.237635			8.49	2.11672	0.211672
												580	232.522			580	916.282			580	-60190.4			580	-3.80792			580	52.6293					8.51	2.35897	0.235897			8.51	2.12599	0.212599
												585	232.444			585	915.974			585	-60193.5			585	-3.89914			585	53.1961					8.53	2.37836	0.237836			8.53	2.12283	0.212283
												590	232.38			590	915.724			590	-60168.3			590	-3.84177			590	53.8123					8.55	2.37988	0.237988			8.55	2.14341	0.214341
												595	232.36			595	915.642			595	-60181.6			595	-4.03876			595	54.3716					8.57	2.38954	0.238954			8.57	2.12666	0.212666
												600	232.277			600	915.316			600	-60203.6			600	-3.97733			600	55.0325					8.59	2.37621	0.237621			8.59	2.13491	0.213491
												605	232.202			605	915.02			605	-60202.8			605	-3.81555			605	55.6609					8.61	2.38167	0.238167			8.61	2.15032	0.215032
												610	232.167			610	914.881			610	-60167.8			610	-3.81079			610	56.3126					8.63	2.38498	0.238498			8.63	2.16069	0.216069
												615	232.144			615	914.791			615	-60178.8			615	-3.85937			615	56.919					8.65	2.39282	0.239282			8.65	2.16677	0.216677
												620	232.138			620	914.768			620	-60140.6			620	-4.02764			620	57.5645					8.67	2.39361	0.239361			8.67	2.16505	0.216505
												625	232.098			625	914.61			625	-60140.8			625	-3.87278			625	58.2593					8.69	2.39687	0.239687			8.69	2.17202	0.217202
												630	232.091			630	914.586			630	-60149.8			630	-3.68727			630	59.0355					8.71	2.3873	0.23873			8.71	2.1598	0.21598
												635	232.089			635	914.575			635	-60165.9			635	-3.95521			635	59.7861					8.73	2.37938	0.237938			8.73	2.16781	0.216781
												640	232.065			640	914.48			640	-60156.9			640	-4.08573			640	60.5079					8.75	2.37067	0.237067			8.75	2.16265	0.216265
												645	232.079			645	914.538			645	-60161			645	-3.80805			645	61.25					8.77	2.37917	0.237917			8.77	2.15106	0.215106
												650	232.086			650	914.562			650	-60161.1			650	-3.7959			650	61.9757					8.79	2.35776	0.235776			8.79	2.16457	0.216457
												655	232.052			655	914.43			655	-60176.2			655	-3.98635			655	62.6898					8.81	2.36339	0.236339			8.81	2.13955	0.213955
												660	232.037			660	914.37			660	-60162.4			660	-3.93704			660	63.4267					8.83	2.34754	0.234754			8.83	2.13378	0.213378
												665	232			665	914.224			665	-60163			665	-3.73279			665	64.1231					8.85	2.34569	0.234569			8.85	2.12611	0.212611
												670	231.989			670	914.18			670	-60180			670	-3.88427			670	64.8068					8.87	2.33849	0.233849			8.87	2.1269	0.21269
												675	231.901			675	913.837			675	-60196.9			675	-3.94979			675	65.4657					8.89	2.32243	0.232243			8.89	2.1171	0.21171
												680	231.835			680	913.577			680	-60176.2			680	-3.85474			680	66.1547					8.91	2.32419	0.232419			8.91	2.10852	0.210852
												685	231.774			685	913.334			685	-60212.2			685	-3.94584			685	66.7987					8.93	2.30101	0.230101			8.93	2.10048	0.210048
												690	231.721			690	913.127			690	-60178.3			690	-3.74846			690	67.5021					8.95	2.29936	0.229936			8.95	2.09262	0.209262
												695	231.741			695	913.203			695	-60155.9			695	-3.85814			695	68.2257					8.97	2.29582	0.229582			8.97	2.10047	0.210047
												700	231.75			700	913.241			700	-60138.1			700	-3.74319			700	68.8823					8.99	2.29377	0.229377			8.99	2.0899	0.20899
												705	231.748			705	913.232			705	-60134.5			705	-3.70718			705	69.5802					9.01	2.27486	0.227486			9.01	2.08197	0.208197
												710	231.742			710	913.209			710	-60152.4			710	-3.75852			710	70.229					9.03	2.28658	0.228658			9.03	2.07556	0.207556
												715	231.717			715	913.111			715	-60146.5			715	-3.78988			715	70.9003					9.05	2.27093	0.227093			9.05	2.07187	0.207187
												720	231.715			720	913.102			720	-60129.9			720	-3.73279			720	71.6607					9.07	2.26395	0.226395			9.07	2.05925	0.205925
												725	231.726			725	913.146			725	-60140.2			725	-3.7449			725	72.3581					9.09	2.25625	0.225625			9.09	2.05065	0.205065
												730	231.702			730	913.051			730	-60110.4			730	-3.93827			730	73.056					9.11	2.24464	0.224464			9.11	2.05446	0.205446
												735	231.681			735	912.97			735	-60151.1			735	-4.02492			735	73.7405					9.13	2.23659	0.223659			9.13	2.04694	0.204694
												740	231.678			740	912.956			740	-60129.1			740	-3.84709			740	74.4164					9.15	2.2289	0.22289			9.15	2.03139	0.203139
												745	231.671			745	912.929			745	-60153.4			745	-4.00434			745	75.1984					9.17	2.23971	0.223971			9.17	2.03902	0.203902
												750	231.693			750	913.014			750	-60106.9			750	-4.01925			750	76.0817					9.19	2.2349	0.22349			9.19	2.02318	0.202318
												755	231.727			755	913.151			755	-60131.6			755	-3.97169			755	76.9191					9.21	2.22636	0.222636			9.21	2.02671	0.202671
												760	231.753			760	913.251			760	-60132.8			760	-3.89417			760	77.7685					9.23	2.2114	0.22114			9.23	2.03856	0.203856
												765	231.778			765	913.35			765	-60145.4			765	-3.89067			765	78.5958					9.25	2.2173	0.22173			9.25	2.03272	0.203272
												770	231.777			770	913.348			770	-60124.8			770	-4.12411			770	79.4994					9.27	2.22096	0.222096			9.27	2.02327	0.202327
												775	231.771			775	913.322			775	-60132			775	-3.90942			775	80.3279					9.29	2.21428	0.221428			9.29	2.02398	0.202398
												780	231.775			780	913.34			780	-60134.6			780	-3.91956			780	81.194					9.31	2.19695	0.219695			9.31	2.02434	0.202434
												785	231.755			785	913.258			785	-60132.2			785	-3.82648			785	82.135					9.33	2.18833	0.218833			9.33	2.01636	0.201636
												790	231.737			790	913.187			790	-60161.2			790	-3.91288			790	83.0682					9.35	2.19309	0.219309			9.35	2.01994	0.201994
												795	231.729			795	913.157			795	-60150.5			795	-3.91862			795	84.0082					9.37	2.19549	0.219549			9.37	2.00569	0.200569
												800	231.705			800	913.063			800	-60149.4			800	-3.92544			800	84.9278					9.39	2.19146	0.219146			9.39	2.01398	0.201398
												805	231.703			805	913.053			805	-60171			805	-3.97945			805	85.7681					9.41	2.19138	0.219138			9.41	2.01626	0.201626
												810	231.711			810	913.087			810	-60186.5			810	-3.75838			810	86.6733					9.43	2.18563	0.218563			9.43	2.01135	0.201135
												815	231.719			815	913.118			815	-60179.7			815	-3.86754			815	87.5979					9.45	2.1785	0.21785			9.45	2.01424	0.201424
												820	231.697			820	913.033			820	-60134.7			820	-3.84806			820	88.4949					9.47	2.1718	0.21718			9.47	2.01307	0.201307
												825	231.685			825	912.984			825	-60142.1			825	-4.04478			825	89.3975					9.49	2.17583	0.217583			9.49	2.003	0.2003
												830	231.682			830	912.973			830	-60130.9			830	-3.74665			830	90.2844					9.51	2.1606	0.21606			9.51	2.01239	0.201239
												835	231.685			835	912.983			835	-60105.1			835	-3.85227			835	91.2255					9.53	2.14957	0.214957			9.53	2.0029	0.20029
												840	231.669			840	912.919			840	-60110.2			840	-3.73959			840	92.17					9.55	2.15422	0.215422			9.55	2.00146	0.200146
												845	231.652			845	912.853			845	-60144.4			845	-3.84738			845	93.0867					9.57	2.14347	0.214347			9.57	1.99459	0.199459
												850	231.657			850	912.875			850	-60126.3			850	-3.83542			850	93.9345					9.59	2.15558	0.215558			9.59	2.00371	0.200371
												855	231.686			855	912.987			855	-60134.5			855	-3.92862			855	94.8231					9.61	2.13412	0.213412			9.61	1.98836	0.198836
												860	231.668			860	912.916			860	-60142			860	-3.83887			860	95.7343					9.63	2.13462	0.213462			9.63	1.99836	0.199836
												865	231.675			865	912.945			865	-60156.3			865	-3.73562			865	96.5796					9.65	2.12586	0.212586			9.65	1.97834	0.197834
												870	231.667			870	912.914			870	-60176.1			870	-3.98643			870	97.4765					9.67	2.13286	0.213286			9.67	1.98461	0.198461
												875	231.628			875	912.76			875	-60163.3			875	-4.0049			875	98.3377					9.69	2.12117	0.212117			9.69	1.97993	0.197993
												880	231.587			880	912.597			880	-60213.3			880	-3.89461			880	99.2874					9.71	2.11573	0.211573			9.71	1.96502	0.196502
												885	231.579			885	912.567			885	-60158.5			885	-4.00347			885	100.258					9.73	2.11566	0.211566			9.73	1.97828	0.197828
												890	231.597			890	912.636			890	-60154.8			890	-3.76476			890	101.443					9.75	2.1127	0.21127			9.75	1.98792	0.198792
												895	231.572			895	912.538			895	-60176.7			895	-3.90408			895	102.563					9.77	2.09612	0.209612			9.77	1.97751	0.197751
												900	231.563			900	912.504			900	-60139.2			900	-3.77528			900	103.664					9.79	2.10107	0.210107			9.79	1.97778	0.197778
												905	231.541			905	912.417			905	-60152.3			905	-3.88508			905	104.84					9.81	2.09775	0.209775			9.81	1.97117	0.197117
												910	231.525			910	912.355			910	-60179.2			910	-3.99303			910	105.99					9.83	2.10888	0.210888			9.83	1.97622	0.197622
												915	231.516			915	912.317			915	-60166.3			915	-4.01011			915	107.16					9.85	2.08698	0.208698			9.85	1.96614	0.196614
												920	231.474			920	912.154			920	-60183.4			920	-3.91406			920	108.374					9.87	2.0891	0.20891			9.87	1.98199	0.198199
												925	231.476			925	912.16			925	-60167.9			925	-3.97445			925	109.623					9.89	2.07774	0.207774			9.89	1.96109	0.196109
												930	231.466			930	912.122			930	-60138.8			930	-3.88491			930	110.906					9.91	2.07265	0.207265			9.91	1.97298	0.197298
												935	231.451			935	912.061			935	-60119.9			935	-3.88873			935	112.137					9.93	2.09256	0.209256			9.93	1.97623	0.197623
												940	231.46			940	912.099			940	-60134.9			940	-3.79872			940	113.514					9.95	2.07825	0.207825			9.95	1.98379	0.198379
												945	231.478			945	912.169			945	-60124.5			945	-3.81347			945	114.958					9.97	2.09301	0.209301			9.97	1.98135	0.198135
												950	231.485			950	912.196			950	-60155.3			950	-3.95929			950	116.421					9.99	2.09218	0.209218			9.99	1.99046	0.199046
												955	231.499			955	912.253			955	-60163.7			955	-3.88115			955	117.743					10.01	2.08483	0.208483			10.01	1.99976	0.199976
												960	231.517			960	912.323			960	-60145.4			960	-4.09075			960	119.026					10.03	2.08507	0.208507			10.03	2.00451	0.200451
												965	231.558			965	912.485			965	-60126.3			965	-3.85596			965	120.269					10.05	2.08935	0.208935			10.05	2.01219	0.201219
												970	231.579			970	912.567			970	-60127.8			970	-3.8424			970	121.544					10.07	2.10385	0.210385			10.07	2.00429	0.200429
												975	231.589			975	912.607			975	-60144.8			975	-3.93993			975	122.791					10.09	2.09937	0.209937			10.09	2.01356	0.201356
												980	231.568			980	912.523			980	-60168.6			980	-3.75492			980	124.081					10.11	2.09581	0.209581			10.11	2.01458	0.201458
												985	231.587			985	912.598			985	-60161.2			985	-3.98138			985	125.362					10.13	2.10761	0.210761			10.13	2.01905	0.201905
												990	231.586			990	912.595			990	-60137.1			990	-3.86448			990	126.625					10.15	2.1029	0.21029			10.15	2.01029	0.201029
												995	231.559			995	912.486			995	-60168.1			995	-3.91127			995	127.708					10.17	2.10366	0.210366			10.17	2.02441	0.202441
												1000	231.581			1000	912.575			1000	-60125.2			1000	-3.79735			1000	128.87					10.19	2.10682	0.210682			10.19	2.02193	0.202193
												1005	231.559			1005	912.489			1005	-60139			1005	-3.83947			1005	129.944					10.21	2.10596	0.210596			10.21	2.03967	0.203967
												1010	231.604			1010	912.667			1010	-60117			1010	-4.0179			1010	131.158					10.23	2.11836	0.211836			10.23	2.03373	0.203373
												1015	231.619			1015	912.722			1015	-60134.4			1015	-3.70061			1015	132.337					10.25	2.11922	0.211922			10.25	2.03705	0.203705
												1020	231.629			1020	912.764			1020	-60145.8			1020	-3.9628			1020	133.573					10.27	2.11555	0.211555			10.27	2.04011	0.204011
												1025	231.651			1025	912.849			1025	-60144.4			1025	-3.95087			1025	134.842					10.29	2.1117	0.21117			10.29	2.04289	0.204289
												1030	231.673			1030	912.936			1030	-60134.7			1030	-3.8216			1030	136.084					10.31	2.11864	0.211864			10.31	2.05166	0.205166
												1035	231.674			1035	912.94			1035	-60168.9			1035	-3.82356			1035	137.497					10.33	2.12398	0.212398			10.33	2.04675	0.204675
												1040	231.665			1040	912.905			1040	-60144			1040	-3.73408			1040	138.883					10.35	2.11854	0.211854			10.35	2.04486	0.204486
												1045	231.646			1045	912.83			1045	-60145.5			1045	-4.02574			1045	140.25					10.37	2.12882	0.212882			10.37	2.06321	0.206321
												1050	231.633			1050	912.778			1050	-60145.8			1050	-3.96547			1050	141.63					10.39	2.13371	0.213371			10.39	2.06161	0.206161
												1055	231.629			1055	912.763			1055	-60153.4			1055	-4.0606			1055	143.049					10.41	2.13322	0.213322			10.41	2.07373	0.207373
												1060	231.632			1060	912.777			1060	-60144.1			1060	-3.78124			1060	144.632					10.43	2.13742	0.213742			10.43	2.06656	0.206656
												1065	231.623			1065	912.739			1065	-60149.7			1065	-3.83012			1065	146.039					10.45	2.13605	0.213605			10.45	2.07391	0.207391
												1070	231.615			1070	912.708			1070	-60129.5			1070	-3.87225			1070	147.433					10.47	2.14057	0.214057			10.47	2.08353	0.208353
												1075	231.588			1075	912.603			1075	-60166.1			1075	-3.88599			1075	148.692					10.49	2.13917	0.213917			10.49	2.07376	0.207376
												1080	231.599			1080	912.645			1080	-60114.1			1080	-4.10113			1080	150.038					10.51	2.14183	0.214183			10.51	2.08553	0.208553
												1085	231.603			1085	912.659			1085	-60145.3			1085	-3.82618			1085	151.283					10.53	2.1395	0.21395			10.53	2.08721	0.208721
												1090	231.604			1090	912.665			1090	-60154.5			1090	-3.87433			1090	152.55					10.55	2.13589	0.213589			10.55	2.09676	0.209676
												1095	231.596			1095	912.632			1095	-60172.8			1095	-3.882			1095	153.854					10.57	2.14691	0.214691			10.57	2.09182	0.209182
												1100	231.568			1100	912.522			1100	-60185.8			1100	-3.89897			1100	155.346					10.59	2.13663	0.213663			10.59	2.09502	0.209502
												1105	231.551			1105	912.456			1105	-60176			1105	-3.86747			1105	156.852					10.61	2.13899	0.213899			10.61	2.10439	0.210439
												1110	231.517			1110	912.321			1110	-60154.3			1110	-3.93689			1110	158.32					10.63	2.15013	0.215013			10.63	2.09862	0.209862
												1115	231.504			1115	912.272			1115	-60147.2			1115	-3.7403			1115	159.86					10.65	2.13976	0.213976			10.65	2.09834	0.209834
												1120	231.466			1120	912.121			1120	-60165.3			1120	-3.99003			1120	161.635					10.67	2.14894	0.214894			10.67	2.09676	0.209676
												1125	231.464			1125	912.112			1125	-60170.4			1125	-4.07159			1125	163.291					10.69	2.13189	0.213189			10.69	2.10014	0.210014
												1130	231.459			1130	912.092			1130	-60151			1130	-4.00902			1130	164.866					10.71	2.14187	0.214187			10.71	2.11214	0.211214
												1135	231.455			1135	912.077			1135	-60159.9			1135	-3.90198			1135	166.565					10.73	2.13899	0.213899			10.73	2.1112	0.21112
												1140	231.437			1140	912.006			1140	-60158.8			1140	-3.7602			1140	168.349					10.75	2.14355	0.214355			10.75	2.1152	0.21152
												1145	231.447			1145	912.047			1145	-60143.4			1145	-3.98507			1145	170.217					10.77	2.1397	0.21397			10.77	2.10765	0.210765
												1150	231.448			1150	912.05			1150	-60147.1			1150	-4.01294			1150	171.886					10.79	2.14225	0.214225			10.79	2.10495	0.210495
												1155	231.428			1155	911.973			1155	-60157.1			1155	-3.78143			1155	173.691					10.81	2.14515	0.214515			10.81	2.11249	0.211249
												1160	231.43			1160	911.981			1160	-60145.8			1160	-3.84455			1160	175.362					10.83	2.14266	0.214266			10.83	2.11127	0.211127
												1165	231.418			1165	911.931			1165	-60155.3			1165	-3.91407			1165	176.927					10.85	2.14241	0.214241			10.85	2.11168	0.211168
												1170	231.432			1170	911.985			1170	-60137			1170	-3.92079			1170	178.465					10.87	2.13036	0.213036			10.87	2.10865	0.210865
												1175	231.406			1175	911.883			1175	-60179.2			1175	-3.80017			1175	180.057					10.89	2.13346	0.213346			10.89	2.11661	0.211661
												1180	231.417			1180	911.927			1180	-60128.1			1180	-3.93705			1180	181.631					10.91	2.13831	0.213831			10.91	2.11916	0.211916
												1185	231.439			1185	912.015			1185	-60162.4			1185	-3.78056			1185	183.28					10.93	2.11984	0.211984			10.93	2.12584	0.212584
												1190	231.423			1190	911.951			1190	-60168.9			1190	-3.97282			1190	185.138					10.95	2.12966	0.212966			10.95	2.11704	0.211704
												1195	231.422			1195	911.949			1195	-60158.7			1195	-3.90064			1195	186.905					10.97	2.12561	0.212561			10.97	2.11345	0.211345
												1200	231.41			1200	911.901			1200	-60149.5			1200	-3.91471			1200	188.975					10.99	2.12271	0.212271			10.99	2.11373	0.211373
												1205	231.432			1205	911.988			1205	-60158.1			1205	-3.9851			1205	191.233					11.01	2.11277	0.211277			11.01	2.10327	0.210327
												1210	231.439			1210	912.016			1210	-60157.6			1210	-3.68439			1210	193.132					11.03	2.10605	0.210605			11.03	2.08688	0.208688
												1215	231.447			1215	912.046			1215	-60135.2			1215	-3.86036			1215	195.127					11.05	2.10246	0.210246			11.05	2.10729	0.210729
												1220	231.465			1220	912.116			1220	-60150.6			1220	-3.76966			1220	197.022					11.07	2.09093	0.209093			11.07	2.08972	0.208972
												1225	231.473			1225	912.15			1225	-60136.7			1225	-3.79947			1225	199.248					11.09	2.09122	0.209122			11.09	2.08377	0.208377
												1230	231.487			1230	912.204			1230	-60124.3			1230	-3.74406			1230	201.631					11.11	2.08454	0.208454			11.11	2.08297	0.208297
												1235	231.501			1235	912.258			1235	-60143.4			1235	-3.88634			1235	203.636					11.13	2.07982	0.207982			11.13	2.0769	0.20769
												1240	231.502			1240	912.263			1240	-60158.1			1240	-3.9585			1240	205.858					11.15	2.08139	0.208139			11.15	2.08155	0.208155
												1245	231.501			1245	912.257			1245	-60185.9			1245	-3.84001			1245	208.027					11.17	2.07438	0.207438			11.17	2.06957	0.206957
												1250	231.508			1250	912.287			1250	-60141.4			1250	-3.90753			1250	210.319					11.19	2.06216	0.206216			11.19	2.0802	0.20802
												1255	231.504			1255	912.269			1255	-60142.7			1255	-3.97131			1255	212.649					11.21	2.05934	0.205934			11.21	2.07404	0.207404
												1260	231.498			1260	912.249			1260	-60155.8			1260	-3.8675			1260	214.93					11.23	2.05953	0.205953			11.23	2.0679	0.20679
												1265	231.496			1265	912.241			1265	-60155.6			1265	-4.02558			1265	217.02					11.25	2.05159	0.205159			11.25	2.05884	0.205884
												1270	231.48			1270	912.177			1270	-60139.7			1270	-3.9362			1270	219.15					11.27	2.04323	0.204323			11.27	2.05729	0.205729
												1275	231.485			1275	912.196			1275	-60149.8			1275	-3.95347			1275	221.373					11.29	2.03833	0.203833			11.29	2.04305	0.204305
												1280	231.472			1280	912.145			1280	-60143.7			1280	-3.68823			1280	223.897					11.31	2.02891	0.202891			11.31	2.03932	0.203932
												1285	231.461			1285	912.103			1285	-60161			1285	-3.90953			1285	226.085					11.33	2.03644	0.203644			11.33	2.04403	0.204403
												1290	231.437			1290	912.005			1290	-60169.1			1290	-3.79683			1290	228.234					11.35	2.01805	0.201805			11.35	2.04232	0.204232
												1295	231.432			1295	911.986			1295	-60123.2			1295	-3.89069			1295	230.119					11.37	2.02676	0.202676			11.37	2.0297	0.20297
												1300	231.419			1300	911.936			1300	-60149.9			1300	-3.95682			1300	231.841					11.39	2.01681	0.201681			11.39	2.02473	0.202473
												1305	231.422			1305	911.948			1305	-60132.9			1305	-3.92663			1305	233.35					11.41	2.01491	0.201491			11.41	2.02889	0.202889
												1310	231.426			1310	911.962			1310	-60135.9			1310	-3.91393			1310	235.217					11.43	2.00325	0.200325			11.43	2.0277	0.20277
												1315	231.423			1315	911.95			1315	-60149.7			1315	-3.93714			1315	237.105					11.45	2.00589	0.200589			11.45	2.02026	0.202026
												1320	231.445			1320	912.04			1320	-60146.4			1320	-3.99643			1320	239.218					11.47	2.00688	0.200688			11.47	2.0076	0.20076
												1325	231.448			1325	912.049			1325	-60139.9			1325	-3.92462			1325	241.156					11.49	1.98479	0.198479			11.49	2.02055	0.202055
												1330	231.425			1330	911.958			1330	-60125.5			1330	-3.82055			1330	242.442					11.51	1.98265	0.198265			11.51	2.00915	0.200915
												1335	231.417			1335	911.929			1335	-60163.9			1335	-3.90163			1335	243.977					11.53	1.9755	0.19755			11.53	1.99425	0.199425
												1340	231.424			1340	911.957			1340	-60157.7			1340	-3.79435			1340	245.618					11.55	1.98104	0.198104			11.55	1.99818	0.199818
												1345	231.415			1345	911.918			1345	-60186.5			1345	-3.94668			1345	247.442					11.57	1.96874	0.196874			11.57	1.98213	0.198213
												1350	231.427			1350	911.968			1350	-60157.3			1350	-3.74073			1350	249.421					11.59	1.96739	0.196739			11.59	1.97823	0.197823
												1355	231.392			1355	911.831			1355	-60162			1355	-3.77152			1355	251.05					11.61	1.95579	0.195579			11.61	1.97668	0.197668
												1360	231.399			1360	911.857			1360	-60169.9			1360	-3.82932			1360	252.986					11.63	1.94568	0.194568			11.63	1.97189	0.197189
												1365	231.399			1365	911.859			1365	-60164.9			1365	-3.93675			1365	255.178					11.65	1.94512	0.194512			11.65	1.96415	0.196415
												1370	231.409			1370	911.897			1370	-60135.8			1370	-4.10517			1370	257.731					11.67	1.94469	0.194469			11.67	1.9552	0.19552
												1375	231.403			1375	911.873			1375	-60148.9			1375	-3.98741			1375	261.107					11.69	1.94651	0.194651			11.69	1.9546	0.19546
												1380	231.398			1380	911.851			1380	-60147.1			1380	-3.91211			1380	264.379					11.71	1.93831	0.193831			11.71	1.94901	0.194901
												1385	231.395			1385	911.843			1385	-60121.7			1385	-3.90714			1385	266.309					11.73	1.93482	0.193482			11.73	1.94066	0.194066
												1390	231.371			1390	911.745			1390	-60166.2			1390	-4.0267			1390	269.398					11.75	1.92544	0.192544			11.75	1.93633	0.193633
												1395	231.367			1395	911.732			1395	-60156			1395	-3.86499			1395	271.182					11.77	1.92157	0.192157			11.77	1.92418	0.192418
												1400	231.351			1400	911.668			1400	-60178.1			1400	-4.09497			1400	273.356					11.79	1.91896	0.191896			11.79	1.92412	0.192412
												1405	231.343			1405	911.635			1405	-60199.4			1405	-3.84762			1405	275.653					11.81	1.92699	0.192699			11.81	1.92448	0.192448
												1410	231.31			1410	911.507			1410	-60171.9			1410	-3.80422			1410	278.211					11.83	1.91581	0.191581			11.83	1.91272	0.191272
												1415	231.296			1415	911.452			1415	-60188.6			1415	-3.7558			1415	280.983					11.85	1.90529	0.190529			11.85	1.91522	0.191522
												1420	231.282			1420	911.396			1420	-60212.6			1420	-3.91968			1420	284.976					11.87	1.90194	0.190194			11.87	1.90521	0.190521
												1425	231.29			1425	911.427			1425	-60164.1			1425	-3.91522			1425	288.954					11.89	1.89414	0.189414			11.89	1.89624	0.189624
												1430	231.277			1430	911.376			1430	-60179.8			1430	-3.99043			1430	292.346					11.91	1.89151	0.189151			11.91	1.90313	0.190313
												1435	231.263			1435	911.321			1435	-60163.4			1435	-3.82398			1435	295.441					11.93	1.88776	0.188776			11.93	1.89396	0.189396
												1440	231.257			1440	911.297			1440	-60175.2			1440	-3.85128			1440	297.814					11.95	1.88834	0.188834			11.95	1.88995	0.188995
												1445	231.244			1445	911.244			1445	-60177.6			1445	-3.87217			1445	298.331					11.97	1.88128	0.188128			11.97	1.88238	0.188238
												1450	231.225			1450	911.171			1450	-60162.6			1450	-3.76435			1450	297.727					11.99	1.88157	0.188157			11.99	1.86973	0.186973
												1455	231.209			1455	911.109			1455	-60178.3			1455	-3.90669			1455	298.866					12.01	1.87767	0.187767			12.01	1.87221	0.187221
												1460	231.184			1460	911.009			1460	-60162.8			1460	-3.8696			1460	298.811					12.03	1.87489	0.187489			12.03	1.86881	0.186881
												1465	231.175			1465	910.975			1465	-60178.2			1465	-3.80506			1465	298.711					12.05	1.87408	0.187408			12.05	1.86877	0.186877
												1470	231.157			1470	910.903			1470	-60148.9			1470	-3.93375			1470	299.853					12.07	1.86058	0.186058			12.07	1.86794	0.186794
												1475	231.161			1475	910.919			1475	-60164			1475	-4.08707			1475	299.167					12.09	1.86104	0.186104			12.09	1.85867	0.185867
												1480	231.167			1480	910.943			1480	-60151.1			1480	-3.91583			1480	298.134					12.11	1.85349	0.185349			12.11	1.86328	0.186328
												1485	231.138			1485	910.827			1485	-60176.2			1485	-3.76763			1485	298.507					12.13	1.86184	0.186184			12.13	1.85737	0.185737
												1490	231.115			1490	910.74			1490	-60208.2			1490	-4.01886			1490	298.47					12.15	1.85463	0.185463			12.15	1.85634	0.185634
												1495	231.113			1495	910.729			1495	-60150.3			1495	-3.81819			1495	295.231					12.17	1.84724	0.184724			12.17	1.86026	0.186026
												1500	231.122			1500	910.765			1500	-60181.4			1500	-4.09992			1500	292.346					12.19	1.85306	0.185306			12.19	1.84255	0.184255
																																		12.21	1.84662	0.184662			12.21	1.85645	0.185645
																																		12.23	1.84017	0.184017			12.23	1.85541	0.185541
																																		12.25	1.84002	0.184002			12.25	1.84449	0.184449
																																		12.27	1.84489	0.184489			12.27	1.85786	0.185786
																																		12.29	1.83815	0.183815			12.29	1.85393	0.185393
																																		12.31	1.84464	0.184464			12.31	1.86074	0.186074
X-SBR-S(z向速度）				X-SBR-S(z向浓度）				X-SBR-S(z向温度）				X-SBR-S温度				X-SBR-S动能				X-SBR-S总能量				X-SBR-S压力				X-SBR-S MSD						12.33	1.82737	0.182737			12.33	1.85161	0.185161
																																		12.35	1.82946	0.182946			12.35	1.85119	0.185119
0.258523	0			0.258523	0			0.258523	0			0	233	231.798		0	1073.74	1068.2		0	-58793.2	-59846.7		0	1.55776	-3.60291		0	0	35.1217				12.37	1.83046	0.183046			12.37	1.84905	0.184905
0.775569	0			0.775569	0			0.775569	0			5	243.614	246.74		5	1122.65	1137.06		5	-59597.9	-59932.2		5	-3.69781	-3.90938		5	0.397974	94.5072				12.39	1.83061	0.183061			12.39	1.845	0.1845
1.29261	0			1.29261	0			1.29261	0			10	246.246			10	1134.78			10	-59640			10	-3.67156			10	0.491408					12.41	1.82449	0.182449			12.41	1.83281	0.183281
1.80966	0			1.80966	0			1.80966	0			15	246.74			15	1137.06			15	-59690.7			15	-3.68105			15	0.579551					12.43	1.81929	0.181929			12.43	1.83671	0.183671
2.32671	0			2.32671	0			2.32671	0			20	245.618			20	1131.89			20	-59686.1			20	-3.66155			20	0.652937					12.45	1.82578	0.182578			12.45	1.83064	0.183064
2.84375	0			2.84375	0			2.84375	0			25	244.709			25	1127.7			25	-59695			25	-3.52586			25	0.748478					12.47	1.81955	0.181955			12.47	1.82502	0.182502
3.3608	0			3.3608	0			3.3608	0			30	243.862			30	1123.8			30	-59747.3			30	-3.59493			30	0.823175					12.49	1.82145	0.182145			12.49	1.82208	0.182208
3.87784	0			3.87784	0			3.87784	0			35	243.644			35	1122.79			35	-59764.6			35	-3.61775			35	0.902831					12.51	1.81968	0.181968			12.51	1.82675	0.182675
4.39489	0			4.39489	0			4.39489	0			40	242.753			40	1118.69			40	-59782.4			40	-3.57027			40	0.989661					12.53	1.81485	0.181485			12.53	1.82357	0.182357
4.91194	0			4.91194	0			4.91194	0			45	241.816			45	1114.37			45	-59770.4			45	-3.52414			45	1.08613					12.55	1.81364	0.181364			12.55	1.81658	0.181658
5.42898	0			5.42898	0			5.42898	0			50	240.757			50	1109.49			50	-59805.9			50	-3.78247			50	1.18179					12.57	1.81255	0.181255			12.57	1.82147	0.182147
5.94603	0			5.94603	0			5.94603	0			55	240.056			55	1106.26			55	-59833.4			55	-3.62691			55	1.26979					12.59	1.8126	0.18126			12.59	1.82018	0.182018
6.46307	0			6.46307	0			6.46307	0			60	239.137			60	1102.02			60	-59865.8			60	-3.71538			60	1.35901					12.61	1.80316	0.180316			12.61	1.81009	0.181009
6.98012	0			6.98012	0			6.98012	0			65	238.401			65	1098.63			65	-59860			65	-3.66472			65	1.44508					12.63	1.80311	0.180311			12.63	1.81154	0.181154
7.49717	0.270371	0.0749866		7.49717	0.0239469	10.7721		7.49717	222.46	235.32		70	238.206			70	1097.73			70	-59815.7			70	-3.48491			70	1.53732					12.65	1.80989	0.180989			12.65	1.8109	0.18109
8.01421	0.0185237	0.775455		8.01421	2.19147			8.01421	232.479			75	238.061			75	1097.06			75	-59820.9			75	-3.65462			75	1.62955					12.67	1.80393	0.180393			12.67	1.8086	0.18086
8.53126	0.013562			8.53126	10.7422			8.53126	230.023			80	237.847			80	1096.08			80	-59806.1			80	-3.65668			80	1.72813					12.69	1.80254	0.180254			12.69	1.80536	0.180536
9.0483	-0.00491251			9.0483	5.23771			9.0483	230.235			85	237.248			85	1093.32			85	-59826.1			85	-3.69551			85	1.83042					12.71	1.7993	0.17993			12.71	1.81108	0.181108
9.56535	0.0909347			9.56535	2.21243			9.56535	233.438			90	237.026			90	1092.3			90	-59827.3			90	-3.49813			90	1.91979					12.73	1.80233	0.180233			12.73	1.80305	0.180305
10.0824	0.0505714			10.0824	1.89879			10.0824	227.746			95	236.353			95	1089.19			95	-59853.9			95	-3.67613			95	2.01613					12.75	1.79983	0.179983			12.75	1.79872	0.179872
10.5994	0.0358558			10.5994	2.05877			10.5994	229.432			100	235.9			100	1087.11			100	-59854.3			100	-3.527			100	2.09708					12.77	1.80276	0.180276			12.77	1.80954	0.180954
11.1165	0.058011			11.1165	2.85966			11.1165	233.073			105	235.515			105	1085.33			105	-59863.3			105	-3.82003			105	2.17689					12.79	1.79665	0.179665			12.79	1.79708	0.179708
11.6335	0.0500875			11.6335	5.36743			11.6335	229.871			110	235.166			110	1083.72			110	-59827.8			110	-3.47662			110	2.25823					12.81	1.79549	0.179549			12.81	1.80361	0.180361
12.1506	0.013131			12.1506	4.02241			12.1506	232.701			115	234.972			115	1082.83			115	-59824.6			115	-3.64562			115	2.35159					12.83	1.78925	0.178925			12.83	1.80255	0.180255
12.6676	0.0202875			12.6676	2.62019			12.6676	229.903			120	234.784			120	1081.96			120	-59847.1			120	-3.64343			120	2.44421					12.85	1.79543	0.179543			12.85	1.80736	0.180736
13.1847	-0.00972405			13.1847	2.40766			13.1847	232.116			125	234.402			125	1080.2			125	-59856.8			125	-3.65105			125	2.54279					12.87	1.79886	0.179886			12.87	1.79807	0.179807
13.7017	0.00741437			13.7017	2.64946			13.7017	233.472			130	234.151			130	1079.04			130	-59843.8			130	-3.69409			130	2.65235					12.89	1.79258	0.179258			12.89	1.81317	0.181317
14.2188	0.0330206			14.2188	2.74158			14.2188	232.233			135	233.983			135	1078.27			135	-59869.1			135	-3.70259			135	2.77564					12.91	1.79565	0.179565			12.91	1.80834	0.180834
14.7358	-0.0654397			14.7358	2.705			14.7358	235.32			140	233.774			140	1077.31			140	-59858.6			140	-3.7382			140	2.88238					12.93	1.78647	0.178647			12.93	1.80724	0.180724
15.2529	-0.0140192			15.2529	2.94347			15.2529	228.416			145	233.597			145	1076.49			145	-59848.2			145	-3.69858			145	3.00872					12.95	1.78667	0.178667			12.95	1.8074	0.18074
15.7699	-0.0250292			15.7699	4.82895			15.7699	233.078			150	233.567			150	1076.35			150	-59821.7			150	-3.79099			150	3.14808					12.97	1.78375	0.178375			12.97	1.80915	0.180915
16.2869	-0.00210373			16.2869	5.61521			16.2869	232.09			155	233.565			155	1076.34			155	-59838.3			155	-3.72265			155	3.29026					12.99	1.78099	0.178099			12.99	1.80605	0.180605
16.804	0.047907			16.804	2.75954			16.804	228.471			160	233.528			160	1076.17			160	-59829.5			160	-3.88579			160	3.43666					13.01	1.77892	0.177892			13.01	1.79873	0.179873
17.321	0.00239396			17.321	1.92839			17.321	231.549			165	233.498			165	1076.03			165	-59857.4			165	-3.69678			165	3.57215					13.03	1.77928	0.177928			13.03	1.80096	0.180096
17.8381	0.0516278			17.8381	1.46774			17.8381	231.084			170	233.634			170	1076.66			170	-59820.3			170	-3.67368			170	3.73478					13.05	1.78106	0.178106			13.05	1.79667	0.179667
18.3551	-0.0287441			18.3551	1.96763			18.3551	227.004			175	233.649			175	1076.73			175	-59829.3			175	-3.62832			175	3.89894					13.07	1.77342	0.177342			13.07	1.8012	0.18012
18.8722	-0.0041388			18.8722	5.33816			18.8722	229.642			180	233.593			180	1076.47			180	-59840.6			180	-3.62412			180	4.06116					13.09	1.77162	0.177162			13.09	1.79072	0.179072
19.3892	-0.0228369			19.3892	10.7721			19.3892	230.782			185	233.415			185	1075.65			185	-59853.4			185	-3.68848			185	4.22612					13.11	1.77623	0.177623			13.11	1.78879	0.178879
19.9063	-0.233547			19.9063	2.60522			19.9063	229.831			190	233.221			190	1074.76			190	-59890.7			190	-3.79733			190	4.39609					13.13	1.7672	0.17672			13.13	1.78561	0.178561
20.4233	0.775455			20.4233	0.0349225			20.4233	224.342			195	233.118			195	1074.28			195	-59871.6			195	-3.73931			195	4.5512					13.15	1.76391	0.176391			13.15	1.78327	0.178327
20.9404	0			20.9404	0			20.9404	0			200	233.027			200	1073.87			200	-59865.6			200	-3.69639			200	4.7153					13.17	1.7658	0.17658			13.17	1.78928	0.178928
21.4574	0			21.4574	0			21.4574	0			205	232.929			205	1073.41			205	-59855			205	-3.53862			205	4.87034					13.19	1.75557	0.175557			13.19	1.77662	0.177662
21.9744	0			21.9744	0			21.9744	0			210	233.003			210	1073.75			210	-59849.4			210	-3.77352			210	5.03253					13.21	1.75609	0.175609			13.21	1.77598	0.177598
22.4915	0			22.4915	0			22.4915	0			215	232.952			215	1073.52			215	-59872.4			215	-3.61387			215	5.18832					13.23	1.75247	0.175247			13.23	1.76896	0.176896
23.0085	0			23.0085	0			23.0085	0			220	232.785			220	1072.75			220	-59863.8			220	-3.50623			220	5.35031					13.25	1.74462	0.174462			13.25	1.77697	0.177697
23.5256	0			23.5256	0			23.5256	0			225	232.685			225	1072.29			225	-59855			225	-3.60817			225	5.48234					13.27	1.74279	0.174279			13.27	1.76272	0.176272
24.0426	0			24.0426	0			24.0426	0			230	232.542			230	1071.63			230	-59869			230	-3.65928			230	5.6316					13.29	1.73896	0.173896			13.29	1.75466	0.175466
24.5597	0			24.5597	0			24.5597	0			235	232.509			235	1071.48			235	-59840.6			235	-3.68979			235	5.75615					13.31	1.7386	0.17386			13.31	1.75349	0.175349
25.0767	0			25.0767	0			25.0767	0			240	232.426			240	1071.09			240	-59864			240	-3.5966			240	5.88725					13.33	1.73004	0.173004			13.33	1.75745	0.175745
25.5938	0			25.5938	0			25.5938	0			245	232.468			245	1071.29			245	-59845			245	-3.58432			245	6.03105					13.35	1.72577	0.172577			13.35	1.75713	0.175713
26.1108	0			26.1108	0			26.1108	0			250	232.462			250	1071.26			250	-59811.9			250	-3.56863			250	6.16864					13.37	1.72165	0.172165			13.37	1.74497	0.174497
26.6279	0			26.6279	0			26.6279	0			255	232.43			255	1071.11			255	-59818.6			255	-3.72939			255	6.31003					13.39	1.71494	0.171494			13.39	1.7409	0.17409
27.1449	0			27.1449	0			27.1449	0			260	232.454			260	1071.22			260	-59807.8			260	-3.62937			260	6.45618					13.41	1.71643	0.171643			13.41	1.74578	0.174578
27.662	0			27.662	0			27.662	0			265	232.517			265	1071.52			265	-59788.3			265	-3.90938			265	6.59309					13.43	1.70939	0.170939			13.43	1.73702	0.173702
28.179	0			28.179	0			28.179	0			270	232.481			270	1071.35			270	-59834.1			270	-3.73229			270	6.7376					13.45	1.70988	0.170988			13.45	1.73616	0.173616
28.696	0			28.696	0			28.696	0			275	232.432			275	1071.12			275	-59840.7			275	-3.65194			275	6.87992					13.47	1.70584	0.170584			13.47	1.7343	0.17343
29.2131	0			29.2131	0			29.2131	0			280	232.433			280	1071.13			280	-59872.3			280	-3.5879			280	7.02559					13.49	1.69416	0.169416			13.49	1.72989	0.172989
29.7301	0			29.7301	0			29.7301	0			285	232.465			285	1071.28			285	-59838.9			285	-3.61539			285	7.17804					13.51	1.69612	0.169612			13.51	1.72379	0.172379
30.2472	0			30.2472	0			30.2472	0			290	232.457			290	1071.24			290	-59862.9			290	-3.77044			290	7.32578					13.53	1.69197	0.169197			13.53	1.71898	0.171898
30.7642	0			30.7642	0			30.7642	0			295	232.455			295	1071.23			295	-59895.8			295	-3.66138			295	7.48736					13.55	1.68805	0.168805			13.55	1.71463	0.171463
31.2813	0			31.2813	0			31.2813	0			300	232.377			300	1070.87			300	-59870.2			300	-3.71071			300	7.66236					13.57	1.68709	0.168709			13.57	1.71026	0.171026
31.7983	0			31.7983	0			31.7983	0			305	232.387			305	1070.91			305	-59863.8			305	-3.63296			305	7.84744					13.59	1.67963	0.167963			13.59	1.70883	0.170883
32.3154	0			32.3154	0			32.3154	0			310	232.384			310	1070.9			310	-59844.3			310	-3.72548			310	8.04583					13.61	1.6759	0.16759			13.61	1.70737	0.170737
32.8324	0			32.8324	0			32.8324	0			315	232.367			315	1070.82			315	-59854.5			315	-3.66874			315	8.2503					13.63	1.67668	0.167668			13.63	1.70062	0.170062
33.3495	0			33.3495	0			33.3495	0			320	232.186			320	1069.99			320	-59846.1			320	-3.57632			320	8.46061					13.65	1.67389	0.167389			13.65	1.69951	0.169951
33.8665	0			33.8665	0			33.8665	0			325	232.038			325	1069.31			325	-59869.4			325	-3.60526			325	8.66975					13.67	1.66965	0.166965			13.67	1.69076	0.169076
34.3836	0			34.3836	0			34.3836	0			330	231.968			330	1068.99			330	-59871.1			330	-3.80364			330	8.88061					13.69	1.66251	0.166251			13.69	1.68626	0.168626
34.9006	0			34.9006	0			34.9006	0			335	232.001			335	1069.13			335	-59833.5			335	-3.61812			335	9.08462					13.71	1.66144	0.166144			13.71	1.68641	0.168641
35.4176	0			35.4176	0			35.4176	0			340	231.998			340	1069.12			340	-59820.3			340	-3.53559			340	9.28484					13.73	1.6566	0.16566			13.73	1.67973	0.167973
35.9347	0			35.9347	0			35.9347	0			345	231.897			345	1068.66			345	-59834			345	-3.72221			345	9.49346					13.75	1.65076	0.165076			13.75	1.67976	0.167976
36.4517	0			36.4517	0			36.4517	0			350	231.922			350	1068.77			350	-59825.4			350	-3.5556			350	9.67739					13.77	1.64901	0.164901			13.77	1.66635	0.166635
36.9688	0			36.9688	0			36.9688	0			355	231.968			355	1068.98			355	-59850.6			355	-3.678			355	9.88136					13.79	1.64802	0.164802			13.79	1.66457	0.166457
37.4858	0			37.4858	0			37.4858	0			360	231.963			360	1068.96			360	-59858.8			360	-3.58274			360	10.0854					13.81	1.63818	0.163818			13.81	1.67193	0.167193
38.0029	0			38.0029	0			38.0029	0			365	231.921			365	1068.77			365	-59876.8			365	-3.71233			365	10.2927					13.83	1.63559	0.163559			13.83	1.66151	0.166151
38.5199	0			38.5199	0			38.5199	0			370	231.856			370	1068.47			370	-59899.5			370	-3.71352			370	10.4904					13.85	1.63673	0.163673			13.85	1.66032	0.166032
39.037	0			39.037	0			39.037	0			375	231.77			375	1068.07			375	-59888.6			375	-3.7002			375	10.6798					13.87	1.6365	0.16365			13.87	1.65308	0.165308
39.554	0			39.554	0			39.554	0			380	231.758			380	1068.02			380	-59866.4			380	-3.81067			380	10.8869					13.89	1.6283	0.16283			13.89	1.64751	0.164751
40.0711	0			40.0711	0			40.0711	0			385	231.725			385	1067.86			385	-59877.7			385	-3.69806			385	11.0777					13.91	1.62261	0.162261			13.91	1.64298	0.164298
40.5881	0			40.5881	0			40.5881	0			390	231.672			390	1067.62			390	-59844.2			390	-3.66287			390	11.2594					13.93	1.61655	0.161655			13.93	1.63467	0.163467
41.1051	0			41.1051	0			41.1051	0			395	231.692			395	1067.71			395	-59892.8			395	-3.70458			395	11.4538					13.95	1.62249	0.162249			13.95	1.63485	0.163485
41.6222	0			41.6222	0			41.6222	0			400	231.706			400	1067.78			400	-59848.2			400	-3.69591			400	11.637					13.97	1.61686	0.161686			13.97	1.63867	0.163867
42.1392	0			42.1392	0			42.1392	0			405	231.716			405	1067.83			405	-59831.3			405	-3.6166			405	11.8361					13.99	1.61466	0.161466			13.99	1.62317	0.162317
42.6563	0			42.6563	0			42.6563	0			410	231.748			410	1067.97			410	-59839.1			410	-3.73451			410	12.0342					14.01	1.61171	0.161171			14.01	1.62488	0.162488
43.1733	0			43.1733	0			43.1733	0			415	231.682			415	1067.66			415	-59910.7			415	-3.65741			415	12.2383					14.03	1.60671	0.160671			14.03	1.61874	0.161874
43.6904	0			43.6904	0			43.6904	0			420	231.575			420	1067.17			420	-59881.7			420	-3.68865			420	12.4484					14.05	1.60885	0.160885			14.05	1.61582	0.161582
44.2074	0			44.2074	0			44.2074	0			425	231.539			425	1067.01			425	-59881.4			425	-3.50029			425	12.6805					14.07	1.59972	0.159972			14.07	1.61772	0.161772
44.7245	0			44.7245	0			44.7245	0			430	231.483			430	1066.75			430	-59848.1			430	-3.66534			430	12.9072					14.09	1.60556	0.160556			14.09	1.60797	0.160797
45.2415	0			45.2415	0			45.2415	0			435	231.469			435	1066.69			435	-59871.3			435	-3.55781			435	13.1516					14.11	1.59963	0.159963			14.11	1.60076	0.160076
45.7586	0			45.7586	0			45.7586	0			440	231.491			440	1066.79			440	-59880.4			440	-3.57233			440	13.3912					14.13	1.60037	0.160037			14.13	1.59775	0.159775
46.2756	0			46.2756	0			46.2756	0			445	231.444			445	1066.57			445	-59862.5			445	-3.53468			445	13.6492					14.15	1.59502	0.159502			14.15	1.59847	0.159847
												450	231.432			450	1066.51			450	-59836.2			450	-3.60653			450	13.9053					14.17	1.59181	0.159181			14.17	1.60209	0.160209
												455	231.382			455	1066.29			455	-59883.7			455	-3.743			455	14.1612					14.19	1.58945	0.158945			14.19	1.59351	0.159351
												460	231.357			460	1066.17			460	-59882.1			460	-3.52371			460	14.4196					14.21	1.59038	0.159038			14.21	1.59763	0.159763
												465	231.316			465	1065.98			465	-59875.7			465	-3.56636			465	14.6883					14.23	1.59062	0.159062			14.23	1.58923	0.158923
												470	231.263			470	1065.73			470	-59870.7			470	-3.61593			470	14.9616					14.25	1.57797	0.157797			14.25	1.58647	0.158647
												475	231.279			475	1065.81			475	-59861.9			475	-3.5508			475	15.2515					14.27	1.58047	0.158047			14.27	1.58903	0.158903
												480	231.206			480	1065.47			480	-59882.2			480	-3.62224			480	15.5394					14.29	1.58118	0.158118			14.29	1.5901	0.15901
												485	231.156			485	1065.24			485	-59880.6			485	-3.7175			485	15.853					14.31	1.57665	0.157665			14.31	1.58287	0.158287
												490	231.148			490	1065.21			490	-59885.5			490	-3.70256			490	16.1176					14.33	1.57208	0.157208			14.33	1.59387	0.159387
												495	231.127			495	1065.11			495	-59865.6			495	-3.63588			495	16.3885					14.35	1.57859	0.157859			14.35	1.58514	0.158514
												500	231.163			500	1065.27			500	-59853.7			500	-3.79653			500	16.6407					14.37	1.57237	0.157237			14.37	1.58939	0.158939
												505	231.112			505	1065.04			505	-59851.1			505	-3.63843			505	16.8778					14.39	1.57429	0.157429			14.39	1.58218	0.158218
												510	231.114			510	1065.05			510	-59854.1			510	-3.58537			510	17.1521					14.41	1.5749	0.15749			14.41	1.58141	0.158141
												515	231.098			515	1064.98			515	-59872.2			515	-3.70617			515	17.4189					14.43	1.56974	0.156974			14.43	1.57659	0.157659
												520	231.072			520	1064.86			520	-59860.2			520	-3.58197			520	17.6762					14.45	1.56989	0.156989			14.45	1.5734	0.15734
												525	231.029			525	1064.66			525	-59867.1			525	-3.54312			525	17.9408					14.47	1.5647	0.15647			14.47	1.57471	0.157471
												530	231.045			530	1064.73			530	-59873			530	-3.65104			530	18.1884					14.49	1.57222	0.157222			14.49	1.57739	0.157739
												535	230.995			535	1064.5			535	-59845.4			535	-3.75584			535	18.4454					14.51	1.56212	0.156212			14.51	1.57378	0.157378
												540	230.985			540	1064.46			540	-59854.3			540	-3.46911			540	18.6852					14.53	1.56405	0.156405			14.53	1.57523	0.157523
												545	230.926			545	1064.18			545	-59878.9			545	-3.50835			545	18.9213					14.55	1.56074	0.156074			14.55	1.56739	0.156739
												550	230.873			550	1063.94			550	-59882.6			550	-3.71781			550	19.1807					14.57	1.55431	0.155431			14.57	1.56534	0.156534
												555	230.832			555	1063.75			555	-59892.6			555	-3.61615			555	19.4398					14.59	1.55754	0.155754			14.59	1.56767	0.156767
												560	230.816			560	1063.67			560	-59883.4			560	-3.62603			560	19.7022					14.61	1.55539	0.155539			14.61	1.57004	0.157004
												565	230.781			565	1063.51			565	-59902.8			565	-3.54534			565	19.989					14.63	1.5561	0.15561			14.63	1.56533	0.156533
												570	230.739			570	1063.32			570	-59901.7			570	-3.60667			570	20.2768					14.65	1.55263	0.155263			14.65	1.5662	0.15662
												575	230.687			575	1063.08			575	-59879.1			575	-3.52348			575	20.5612					14.67	1.55908	0.155908			14.67	1.5667	0.15667
												580	230.704			580	1063.16			580	-59889			580	-3.52215			580	20.8345					14.69	1.55064	0.155064			14.69	1.56284	0.156284
												585	230.689			585	1063.09			585	-59867			585	-3.46401			585	21.1222					14.71	1.54946	0.154946			14.71	1.56319	0.156319
												590	230.679			590	1063.04			590	-59860.8			590	-3.76008			590	21.4496					14.73	1.55149	0.155149			14.73	1.55963	0.155963
												595	230.683			595	1063.06			595	-59862.8			595	-3.37633			595	21.7758					14.75	1.55288	0.155288			14.75	1.54865	0.154865
												600	230.694			600	1063.11			600	-59881			600	-3.65049			600	22.1036					14.77	1.54482	0.154482			14.77	1.5562	0.15562
												605	230.657			605	1062.94			605	-59865.6			605	-3.61623			605	22.4364					14.79	1.55056	0.155056			14.79	1.55885	0.155885
												610	230.64			610	1062.87			610	-59893.5			610	-3.47373			610	22.7812					14.81	1.54732	0.154732			14.81	1.55991	0.155991
												615	230.659			615	1062.95			615	-59841.2			615	-3.46219			615	23.1305					14.83	1.55098	0.155098			14.83	1.55332	0.155332
												620	230.626			620	1062.8			620	-59867.7			620	-3.49387			620	23.4902					14.85	1.54292	0.154292			14.85	1.5531	0.15531
												625	230.6			625	1062.68			625	-59885			625	-3.53092			625	23.8455					14.87	1.54593	0.154593			14.87	1.55536	0.155536
												630	230.589			630	1062.63			630	-59873.8			630	-3.54431			630	24.2176					14.89	1.5454	0.15454			14.89	1.55386	0.155386
												635	230.569			635	1062.54			635	-59883.9			635	-3.71383			635	24.5796					14.91	1.54491	0.154491			14.91	1.55628	0.155628
												640	230.558			640	1062.49			640	-59863.9			640	-3.62667			640	24.9206					14.93	1.53452	0.153452			14.93	1.54754	0.154754
												645	230.53			645	1062.36			645	-59898.1			645	-3.67378			645	25.2045					14.95	1.53674	0.153674			14.95	1.54975	0.154975
												650	230.489			650	1062.17			650	-59889.3			650	-3.56329			650	25.5258					14.97	1.53756	0.153756			14.97	1.5522	0.15522
												655	230.467			655	1062.07			655	-59913			655	-3.39002			655	25.8478					14.99	1.53566	0.153566			14.99	1.55359	0.155359
												660	230.439			660	1061.94			660	-59869.2			660	-3.56026			660	26.1842					15.01	1.53458	0.153458			15.01	1.54448	0.154448
												665	230.413			665	1061.82			665	-59893.8			665	-3.55846			665	26.4975					15.03	1.53427	0.153427			15.03	1.55085	0.155085
												670	230.404			670	1061.78			670	-59878.6			670	-3.66161			670	26.7952					15.05	1.52964	0.152964			15.05	1.54286	0.154286
												675	230.376			675	1061.65			675	-59866.2			675	-3.50998			675	27.1163					15.07	1.52892	0.152892			15.07	1.54582	0.154582
												680	230.324			680	1061.41			680	-59905.3			680	-3.6254			680	27.44					15.09	1.52814	0.152814			15.09	1.54137	0.154137
												685	230.336			685	1061.46			685	-59892.6			685	-3.68104			685	27.7629					15.11	1.52228	0.152228			15.11	1.53987	0.153987
												690	230.314			690	1061.36			690	-59864.3			690	-3.64226			690	28.0672					15.13	1.53007	0.153007			15.13	1.53969	0.153969
												695	230.3			695	1061.3			695	-59851.6			695	-3.51927			695	28.3789					15.15	1.52087	0.152087			15.15	1.54561	0.154561
												700	230.296			700	1061.28			700	-59848.5			700	-3.4359			700	28.6765					15.17	1.52508	0.152508			15.17	1.5339	0.15339
												705	230.282			705	1061.21			705	-59857.8			705	-3.7466			705	28.9516					15.19	1.52463	0.152463			15.19	1.53508	0.153508
												710	230.279			710	1061.2			710	-59888.8			710	-3.71374			710	29.2657					15.21	1.51726	0.151726			15.21	1.53143	0.153143
												715	230.273			715	1061.17			715	-59886.3			715	-3.6395			715	29.5694					15.23	1.51321	0.151321			15.23	1.53534	0.153534
												720	230.248			720	1061.06			720	-59880.9			720	-3.53364			720	29.8926					15.25	1.514	0.1514			15.25	1.53078	0.153078
												725	230.243			725	1061.04			725	-59863			725	-3.59761			725	30.2206					15.27	1.51251	0.151251			15.27	1.52401	0.152401
												730	230.243			730	1061.04			730	-59891.9			730	-3.53826			730	30.5912					15.29	1.51167	0.151167			15.29	1.5199	0.15199
												735	230.242			735	1061.03			735	-59844.9			735	-3.45718			735	30.9284					15.31	1.50354	0.150354			15.31	1.51971	0.151971
												740	230.258			740	1061.11			740	-59860.7			740	-3.58033			740	31.2736					15.33	1.50742	0.150742			15.33	1.51767	0.151767
												745	230.296			745	1061.28			745	-59845.8			745	-3.61094			745	31.6163					15.35	1.50436	0.150436			15.35	1.51658	0.151658
												750	230.285			750	1061.23			750	-59848.6			750	-3.70784			750	31.9575					15.37	1.50137	0.150137			15.37	1.51796	0.151796
												755	230.267			755	1061.15			755	-59860.8			755	-3.69577			755	32.3143					15.39	1.49441	0.149441			15.39	1.51271	0.151271
												760	230.275			760	1061.18			760	-59877.5			760	-3.681			760	32.672					15.41	1.4963	0.14963			15.41	1.50654	0.150654
												765	230.273			765	1061.17			765	-59875.6			765	-3.72047			765	33.0634					15.43	1.49304	0.149304			15.43	1.51149	0.151149
												770	230.275			770	1061.18			770	-59866.1			770	-3.56671			770	33.4609					15.45	1.49325	0.149325			15.45	1.50715	0.150715
												775	230.27			775	1061.16			775	-59825.3			775	-3.52965			775	33.8951					15.47	1.4892	0.14892			15.47	1.50674	0.150674
												780	230.301			780	1061.3			780	-59870.6			780	-3.60874			780	34.1958					15.49	1.48319	0.148319			15.49	1.49498	0.149498
												785	230.307			785	1061.33			785	-59868.5			785	-3.64424			785	34.4681					15.51	1.47949	0.147949			15.51	1.49423	0.149423
												790	230.309			790	1061.34			790	-59879.1			790	-3.63817			790	34.7409					15.53	1.47477	0.147477			15.53	1.49524	0.149524
												795	230.297			795	1061.28			795	-59876			795	-3.58718			795	34.9924					15.55	1.47541	0.147541			15.55	1.49342	0.149342
												800	230.252			800	1061.08			800	-59925.6			800	-3.64178			800	35.2952					15.57	1.47398	0.147398			15.57	1.48807	0.148807
												805	230.242			805	1061.03			805	-59911.7			805	-3.53856			805	35.59					15.59	1.46604	0.146604			15.59	1.4863	0.14863
												810	230.224			810	1060.95			810	-59932.2			810	-3.66219			810	35.866					15.61	1.46343	0.146343			15.61	1.47706	0.147706
												815	230.193			815	1060.8			815	-59913.6			815	-3.63677			815	36.1326					15.63	1.46294	0.146294			15.63	1.4781	0.14781
												820	230.169			820	1060.69			820	-59911.6			820	-3.50029			820	36.4373					15.65	1.46249	0.146249			15.65	1.48111	0.148111
												825	230.169			825	1060.69			825	-59861.2			825	-3.57726			825	36.6853					15.67	1.45541	0.145541			15.67	1.48179	0.148179
												830	230.157			830	1060.64			830	-59870.7			830	-3.67903			830	36.9416					15.69	1.45296	0.145296			15.69	1.4729	0.14729
												835	230.125			835	1060.49			835	-59851.8			835	-3.51585			835	37.196					15.71	1.45549	0.145549			15.71	1.47511	0.147511
												840	230.128			840	1060.51			840	-59869.6			840	-3.77318			840	37.4692					15.73	1.45466	0.145466			15.73	1.47597	0.147597
												845	230.142			845	1060.57			845	-59806.2			845	-3.67251			845	37.7341					15.75	1.44763	0.144763			15.75	1.46455	0.146455
												850	230.138			850	1060.55			850	-59824.8			850	-3.66311			850	38					15.77	1.44708	0.144708			15.77	1.46379	0.146379
												855	230.143			855	1060.57			855	-59820.5			855	-3.57166			855	38.2095					15.79	1.43947	0.143947			15.79	1.46266	0.146266
												860	230.157			860	1060.64			860	-59829.2			860	-3.68799			860	38.4557					15.81	1.44193	0.144193			15.81	1.45969	0.145969
												865	230.169			865	1060.69			865	-59811.8			865	-3.40148			865	38.7442					15.83	1.44025	0.144025			15.83	1.45715	0.145715
												870	230.203			870	1060.85			870	-59819.7			870	-3.63401			870	38.9899					15.85	1.43676	0.143676			15.85	1.4588	0.14588
												875	230.236			875	1061			875	-59837.3			875	-3.59743			875	39.2399					15.87	1.4335	0.14335			15.87	1.448	0.1448
												880	230.271			880	1061.16			880	-59848.3			880	-3.68036			880	39.5102					15.89	1.42981	0.142981			15.89	1.4452	0.14452
												885	230.305			885	1061.32			885	-59800			885	-3.54921			885	39.7856					15.91	1.42358	0.142358			15.91	1.44446	0.144446
												890	230.352			890	1061.54			890	-59844.9			890	-3.71463			890	40.0416					15.93	1.42189	0.142189			15.93	1.43468	0.143468
												895	230.364			895	1061.59			895	-59844			895	-3.65676			895	40.3175					15.95	1.42494	0.142494			15.95	1.42606	0.142606
												900	230.376			900	1061.65			900	-59844.1			900	-3.72241			900	40.6134					15.97	1.4215	0.14215			15.97	1.43366	0.143366
												905	230.371			905	1061.62			905	-59829.9			905	-3.63943			905	40.896					15.99	1.42283	0.142283			15.99	1.43083	0.143083
												910	230.405			910	1061.78			910	-59805.4			910	-3.69568			910	41.203					16.01	1.41724	0.141724			16.01	1.42485	0.142485
												915	230.433			915	1061.91			915	-59788.6			915	-3.53765			915	41.4893					16.03	1.40762	0.140762			16.03	1.41762	0.141762
												920	230.466			920	1062.06			920	-59827.8			920	-3.71066			920	41.793					16.05	1.40754	0.140754			16.05	1.41804	0.141804
												925	230.484			925	1062.14			925	-59859.8			925	-3.70514			925	42.1135					16.07	1.40905	0.140905			16.07	1.41732	0.141732
												930	230.503			930	1062.23			930	-59818.5			930	-3.47752			930	42.4636					16.09	1.40571	0.140571			16.09	1.41342	0.141342
												935	230.505			935	1062.24			935	-59816			935	-3.55028			935	42.783					16.11	1.39834	0.139834			16.11	1.41428	0.141428
												940	230.549			940	1062.45			940	-59772			940	-3.61397			940	43.1325					16.13	1.39478	0.139478			16.13	1.40711	0.140711
												945	230.55			945	1062.45			945	-59823			945	-3.48446			945	43.2437					16.15	1.3979	0.13979			16.15	1.40802	0.140802
												950	230.575			950	1062.57			950	-59827			950	-3.72024			950	43.3827					16.17	1.4004	0.14004			16.17	1.40168	0.140168
												955	230.584			955	1062.61			955	-59841.1			955	-3.77514			955	43.5083					16.19	1.39535	0.139535			16.19	1.40349	0.140349
												960	230.604			960	1062.7			960	-59819.1			960	-3.52738			960	43.5776					16.21	1.39573	0.139573			16.21	1.39941	0.139941
												965	230.645			965	1062.89			965	-59845.9			965	-3.78379			965	43.7036					16.23	1.38553	0.138553			16.23	1.39615	0.139615
												970	230.665			970	1062.98			970	-59830.4			970	-3.3978			970	43.8252					16.25	1.38383	0.138383			16.25	1.39261	0.139261
												975	230.656			975	1062.94			975	-59853.5			975	-3.60856			975	43.9285					16.27	1.38614	0.138614			16.27	1.38716	0.138716
												980	230.678			980	1063.04			980	-59852.7			980	-3.5622			980	43.995					16.29	1.38512	0.138512			16.29	1.39284	0.139284
												985	230.67			985	1063			985	-59834.8			985	-3.6593			985	44.0976					16.31	1.38276	0.138276			16.31	1.38745	0.138745
												990	230.665			990	1062.98			990	-59861.4			990	-3.68897			990	44.2154					16.33	1.38106	0.138106			16.33	1.38921	0.138921
												995	230.669			995	1063			995	-59851.7			995	-3.61202			995	44.2706					16.35	1.38197	0.138197			16.35	1.38512	0.138512
												1000	230.661			1000	1062.96			1000	-59829.6			1000	-3.54744			1000	44.3707					16.37	1.3797	0.13797			16.37	1.38001	0.138001
												1005	230.683			1005	1063.06			1005	-59801.3			1005	-3.75896			1005	44.4911					16.39	1.38243	0.138243			16.39	1.38009	0.138009
												1010	230.704			1010	1063.16			1010	-59834			1010	-3.68929			1010	44.6054					16.41	1.37962	0.137962			16.41	1.37834	0.137834
												1015	230.724			1015	1063.25			1015	-59817.1			1015	-3.64669			1015	44.6643					16.43	1.37654	0.137654			16.43	1.37543	0.137543
												1020	230.731			1020	1063.28			1020	-59840.8			1020	-3.70153			1020	44.702					16.45	1.37533	0.137533			16.45	1.36899	0.136899
												1025	230.725			1025	1063.26			1025	-59827.3			1025	-3.43987			1025	44.7075					16.47	1.3699	0.13699			16.47	1.37381	0.137381
												1030	230.746			1030	1063.35			1030	-59823.1			1030	-3.77845			1030	44.8116					16.49	1.36896	0.136896			16.49	1.37189	0.137189
												1035	230.775			1035	1063.48			1035	-59822.2			1035	-3.5745			1035	45.007					16.51	1.37215	0.137215			16.51	1.37254	0.137254
												1040	230.774			1040	1063.48			1040	-59827.8			1040	-3.606			1040	45.2188					16.53	1.3714	0.13714			16.53	1.37108	0.137108
												1045	230.786			1045	1063.54			1045	-59796.5			1045	-3.41608			1045	45.4301					16.55	1.36988	0.136988			16.55	1.37213	0.137213
												1050	230.804			1050	1063.62			1050	-59825.5			1050	-3.57435			1050	45.6924					16.57	1.3653	0.13653			16.57	1.37113	0.137113
												1055	230.805			1055	1063.63			1055	-59842.3			1055	-3.74229			1055	45.9723					16.59	1.36614	0.136614			16.59	1.37147	0.137147
												1060	230.823			1060	1063.71			1060	-59850.8			1060	-3.57202			1060	46.2819					16.61	1.36796	0.136796			16.61	1.36741	0.136741
												1065	230.83			1065	1063.74			1065	-59866.2			1065	-3.59592			1065	46.5476					16.63	1.36218	0.136218			16.63	1.36559	0.136559
												1070	230.808			1070	1063.64			1070	-59871.7			1070	-3.52527			1070	46.8587					16.65	1.36283	0.136283			16.65	1.3653	0.13653
												1075	230.816			1075	1063.68			1075	-59862.4			1075	-3.76237			1075	47.1591					16.67	1.36543	0.136543			16.67	1.36487	0.136487
												1080	230.808			1080	1063.64			1080	-59888.5			1080	-3.4919			1080	47.4445					16.69	1.36693	0.136693			16.69	1.36446	0.136446
												1085	230.797			1085	1063.59			1085	-59887.7			1085	-3.67017			1085	47.7609					16.71	1.36595	0.136595			16.71	1.36096	0.136096
												1090	230.787			1090	1063.54			1090	-59845.2			1090	-3.53516			1090	48.0655					16.73	1.36173	0.136173			16.73	1.36105	0.136105
												1095	230.782			1095	1063.52			1095	-59858.1			1095	-3.64167			1095	48.4038					16.75	1.36616	0.136616			16.75	1.3614	0.13614
												1100	230.751			1100	1063.38			1100	-59884.3			1100	-3.57519			1100	48.7121					16.77	1.3599	0.13599			16.77	1.3668	0.13668
												1105	230.747			1105	1063.36			1105	-59859.2			1105	-3.57104			1105	49.051					16.79	1.35393	0.135393			16.79	1.36193	0.136193
												1110	230.751			1110	1063.38			1110	-59848.6			1110	-3.43009			1110	49.4476					16.81	1.35642	0.135642			16.81	1.36172	0.136172
												1115	230.751			1115	1063.38			1115	-59891.4			1115	-3.66292			1115	49.8185					16.83	1.36133	0.136133			16.83	1.36106	0.136106
												1120	230.747			1120	1063.36			1120	-59879.7			1120	-3.45919			1120	50.2073					16.85	1.35683	0.135683			16.85	1.35851	0.135851
												1125	230.737			1125	1063.31			1125	-59891			1125	-3.6766			1125	50.5549					16.87	1.35006	0.135006			16.87	1.36143	0.136143
												1130	230.749			1130	1063.37			1130	-59862.9			1130	-3.63355			1130	50.877					16.89	1.34934	0.134934			16.89	1.35769	0.135769
												1135	230.756			1135	1063.4			1135	-59824.2			1135	-3.60196			1135	51.2887					16.91	1.3518	0.13518			16.91	1.36262	0.136262
												1140	230.759			1140	1063.41			1140	-59867.2			1140	-3.73063			1140	51.6577					16.93	1.3551	0.13551			16.93	1.35498	0.135498
												1145	230.753			1145	1063.39			1145	-59834.9			1145	-3.6625			1145	51.9903					16.95	1.35464	0.135464			16.95	1.35896	0.135896
												1150	230.784			1150	1063.53			1150	-59840.4			1150	-3.53352			1150	52.3538					16.97	1.34777	0.134777			16.97	1.36121	0.136121
												1155	230.781			1155	1063.52			1155	-59826.3			1155	-3.60117			1155	52.8055					16.99	1.34834	0.134834			16.99	1.35633	0.135633
												1160	230.768			1160	1063.45			1160	-59838.6			1160	-3.57142			1160	53.4456					17.01	1.35068	0.135068			17.01	1.35528	0.135528
												1165	230.78			1165	1063.51			1165	-59840.4			1165	-3.57931			1165	53.9649					17.03	1.3495	0.13495			17.03	1.3576	0.13576
												1170	230.785			1170	1063.53			1170	-59824.1			1170	-3.68377			1170	54.505					17.05	1.35199	0.135199			17.05	1.35883	0.135883
												1175	230.781			1175	1063.51			1175	-59818.8			1175	-3.65261			1175	55.1284					17.07	1.3463	0.13463			17.07	1.35388	0.135388
												1180	230.78			1180	1063.51			1180	-59860.7			1180	-3.58721			1180	55.7825					17.09	1.34646	0.134646			17.09	1.35449	0.135449
												1185	230.755			1185	1063.4			1185	-59895.1			1185	-3.61589			1185	56.3852					17.11	1.34649	0.134649			17.11	1.35776	0.135776
												1190	230.734			1190	1063.3			1190	-59851.8			1190	-3.52869			1190	56.9942					17.13	1.34749	0.134749			17.13	1.35315	0.135315
												1195	230.709			1195	1063.18			1195	-59887.7			1195	-3.53102			1195	57.662					17.15	1.34572	0.134572			17.15	1.35138	0.135138
												1200	230.727			1200	1063.27			1200	-59854.5			1200	-3.38905			1200	58.3525					17.17	1.34561	0.134561			17.17	1.35226	0.135226
												1205	230.738			1205	1063.32			1205	-59860.6			1205	-3.42204			1205	59.0446					17.19	1.34175	0.134175			17.19	1.35639	0.135639
												1210	230.731			1210	1063.28			1210	-59864.4			1210	-3.52327			1210	59.7719					17.21	1.34369	0.134369			17.21	1.35193	0.135193
												1215	230.734			1215	1063.3			1215	-59846.1			1215	-3.69599			1215	60.5528					17.23	1.33949	0.133949			17.23	1.35464	0.135464
												1220	230.719			1220	1063.23			1220	-59825.5			1220	-3.47143			1220	61.3814					17.25	1.34074	0.134074			17.25	1.34837	0.134837
												1225	230.694			1225	1063.11			1225	-59861.6			1225	-3.63307			1225	62.1713					17.27	1.33938	0.133938			17.27	1.34863	0.134863
												1230	230.706			1230	1063.17			1230	-59861.5			1230	-3.63559			1230	63.0513					17.29	1.33543	0.133543			17.29	1.3467	0.13467
												1235	230.708			1235	1063.18			1235	-59817.7			1235	-3.48224			1235	64.0207					17.31	1.33659	0.133659			17.31	1.34282	0.134282
												1240	230.711			1240	1063.19			1240	-59806.9			1240	-3.53581			1240	64.9532					17.33	1.33699	0.133699			17.33	1.34583	0.134583
												1245	230.725			1245	1063.26			1245	-59805			1245	-3.59774			1245	65.8165					17.35	1.33443	0.133443			17.35	1.34369	0.134369
												1250	230.745			1250	1063.35			1250	-59814.1			1250	-3.72346			1250	66.5286					17.37	1.32523	0.132523			17.37	1.33765	0.133765
												1255	230.763			1255	1063.43			1255	-59815.8			1255	-3.8415			1255	67.1654					17.39	1.33261	0.133261			17.39	1.33823	0.133823
												1260	230.783			1260	1063.53			1260	-59774.9			1260	-3.49488			1260	67.7941					17.41	1.33166	0.133166			17.41	1.332	0.1332
												1265	230.814			1265	1063.67			1265	-59810.1			1265	-3.82993			1265	68.4103					17.43	1.32506	0.132506			17.43	1.33439	0.133439
												1270	230.814			1270	1063.66			1270	-59841.4			1270	-3.53342			1270	69.0698					17.45	1.32546	0.132546			17.45	1.3386	0.13386
												1275	230.824			1275	1063.71			1275	-59838.3			1275	-3.75996			1275	69.6636					17.47	1.32037	0.132037			17.47	1.33152	0.133152
												1280	230.814			1280	1063.67			1280	-59864.3			1280	-3.47906			1280	70.4432					17.49	1.32304	0.132304			17.49	1.32638	0.132638
												1285	230.828			1285	1063.73			1285	-59858.5			1285	-3.72055			1285	71.0645					17.51	1.31587	0.131587			17.51	1.32777	0.132777
												1290	230.819			1290	1063.69			1290	-59884.2			1290	-3.38634			1290	71.6876					17.53	1.31251	0.131251			17.53	1.32644	0.132644
												1295	230.813			1295	1063.66			1295	-59868.3			1295	-3.64124			1295	72.1451					17.55	1.31607	0.131607			17.55	1.32358	0.132358
												1300	230.824			1300	1063.71			1300	-59871.2			1300	-3.63772			1300	72.7893					17.57	1.31188	0.131188			17.57	1.32524	0.132524
												1305	230.804			1305	1063.62			1305	-59913.3			1305	-3.7545			1305	73.3716					17.59	1.30912	0.130912			17.59	1.32069	0.132069
												1310	230.785			1310	1063.53			1310	-59866.1			1310	-3.59445			1310	73.9996					17.61	1.30875	0.130875			17.61	1.32024	0.132024
												1315	230.762			1315	1063.43			1315	-59898.5			1315	-3.48611			1315	74.6273					17.63	1.30426	0.130426			17.63	1.31794	0.131794
												1320	230.752			1320	1063.38			1320	-59861.1			1320	-3.48931			1320	75.1918					17.65	1.30191	0.130191			17.65	1.31734	0.131734
												1325	230.758			1325	1063.41			1325	-59855.9			1325	-3.61515			1325	75.8194					17.67	1.3007	0.13007			17.67	1.31566	0.131566
												1330	230.771			1330	1063.47			1330	-59852.3			1330	-3.67285			1330	76.4482					17.69	1.29796	0.129796			17.69	1.31351	0.131351
												1335	230.778			1335	1063.5			1335	-59834.4			1335	-3.59546			1335	77.0404					17.71	1.29968	0.129968			17.71	1.3087	0.13087
												1340	230.781			1340	1063.51			1340	-59834.9			1340	-3.55695			1340	77.739					17.73	1.29411	0.129411			17.73	1.30773	0.130773
												1345	230.79			1345	1063.56			1345	-59853.2			1345	-3.48177			1345	78.7094					17.75	1.29192	0.129192			17.75	1.30801	0.130801
												1350	230.788			1350	1063.55			1350	-59862.7			1350	-3.58147			1350	79.4877					17.77	1.29069	0.129069			17.77	1.30264	0.130264
												1355	230.782			1355	1063.52			1355	-59865.2			1355	-3.68944			1355	80.4511					17.79	1.29165	0.129165			17.79	1.30317	0.130317
												1360	230.779			1360	1063.51			1360	-59886.3			1360	-3.64255			1360	81.402					17.81	1.28682	0.128682			17.81	1.29869	0.129869
												1365	230.771			1365	1063.47			1365	-59867.2			1365	-3.62139			1365	81.6199					17.83	1.28237	0.128237			17.83	1.29679	0.129679
												1370	230.756			1370	1063.4			1370	-59880.8			1370	-3.45245			1370	81.9621					17.85	1.2866	0.12866			17.85	1.29428	0.129428
												1375	230.748			1375	1063.36			1375	-59869.3			1375	-3.65267			1375	82.3952					17.87	1.27968	0.127968			17.87	1.29369	0.129369
												1380	230.76			1380	1063.42			1380	-59816.6			1380	-3.65859			1380	82.9434					17.89	1.27793	0.127793			17.89	1.29044	0.129044
												1385	230.732			1385	1063.29			1385	-59854.2			1385	-3.61993			1385	83.3176					17.91	1.275	0.1275			17.91	1.28893	0.128893
												1390	230.724			1390	1063.25			1390	-59866.2			1390	-3.48651			1390	83.7447					17.93	1.27142	0.127142			17.93	1.28444	0.128444
												1395	230.73			1395	1063.28			1395	-59856.2			1395	-3.38356			1395	84.3431					17.95	1.27502	0.127502			17.95	1.28632	0.128632
												1400	230.72			1400	1063.23			1400	-59844.8			1400	-3.66142			1400	85.0254					17.97	1.26832	0.126832			17.97	1.27793	0.127793
												1405	230.719			1405	1063.23			1405	-59826.8			1405	-3.61084			1405	85.6414					17.99	1.26592	0.126592			17.99	1.27581	0.127581
												1410	230.725			1410	1063.26			1410	-59840.8			1410	-3.55564			1410	86.574					18.01	1.26518	0.126518			18.01	1.27169	0.127169
												1415	230.707			1415	1063.17			1415	-59861.3			1415	-3.71415			1415	87.2318					18.03	1.26024	0.126024			18.03	1.27039	0.127039
												1420	230.703			1420	1063.15			1420	-59895.4			1420	-3.68789			1420	87.8984					18.05	1.2575	0.12575			18.05	1.26793	0.126793
												1425	230.686			1425	1063.08			1425	-59856.2			1425	-3.57595			1425	88.757					18.07	1.25394	0.125394			18.07	1.26834	0.126834
												1430	230.695			1430	1063.12			1430	-59868.5			1430	-3.52877			1430	89.5616					18.09	1.25942	0.125942			18.09	1.26514	0.126514
												1435	230.689			1435	1063.09			1435	-59889			1435	-3.54299			1435	89.8737					18.11	1.25568	0.125568			18.11	1.26076	0.126076
												1440	230.664			1440	1062.97			1440	-59874.6			1440	-3.59896			1440	89.9973					18.13	1.25536	0.125536			18.13	1.25968	0.125968
												1445	230.666			1445	1062.98			1445	-59862			1445	-3.65779			1445	90.5773					18.15	1.25236	0.125236			18.15	1.25682	0.125682
												1450	230.665			1450	1062.98			1450	-59886.3			1450	-3.59691			1450	90.6569					18.17	1.24659	0.124659			18.17	1.26379	0.126379
												1455	230.671			1455	1063.01			1455	-59881.9			1455	-3.64732			1455	90.7177					18.19	1.2521	0.12521			18.19	1.25687	0.125687
												1460	230.667			1460	1062.99			1460	-59887.6			1460	-3.44517			1460	90.5187					18.21	1.24782	0.124782			18.21	1.25678	0.125678
												1465	230.67			1465	1063			1465	-59880.8			1465	-3.64082			1465	90.9735					18.23	1.24581	0.124581			18.23	1.25184	0.125184
												1470	230.691			1470	1063.1			1470	-59838.6			1470	-3.58475			1470	90.9301					18.25	1.24019	0.124019			18.25	1.24896	0.124896
												1475	230.721			1475	1063.23			1475	-59839.3			1475	-3.82093			1475	91.6314					18.27	1.24958	0.124958			18.27	1.24946	0.124946
												1480	230.725			1480	1063.26			1480	-59816.9			1480	-3.61057			1480	91.6232					18.29	1.24384	0.124384			18.29	1.24689	0.124689
												1485	230.737			1485	1063.31			1485	-59819.6			1485	-3.64356			1485	93.9014					18.31	1.23961	0.123961			18.31	1.24173	0.124173
												1490	230.756			1490	1063.4			1490	-59802.3			1490	-3.60522			1490	92.4808					18.33	1.24311	0.124311			18.33	1.23751	0.123751
												1495	230.786			1495	1063.54			1495	-59773.1			1495	-3.60794			1495	94.0892					18.35	1.23717	0.123717			18.35	1.24402	0.124402
												1500	230.782			1500	1063.52			1500	-59808.1			1500	-3.62247			1500	94.5072					18.37	1.23293	0.123293			18.37	1.24138	0.124138
																																		18.39	1.23644	0.123644			18.39	1.23933	0.123933
																																		18.41	1.2318	0.12318			18.41	1.24003	0.124003
																																		18.43	1.23364	0.123364			18.43	1.23664	0.123664
																																		18.45	1.22903	0.122903			18.45	1.23302	0.123302
																																		18.47	1.23078	0.123078			18.47	1.23506	0.123506
																																		18.49	1.22837	0.122837			18.49	1.22763	0.122763
																																		18.51	1.22196	0.122196			18.51	1.22714	0.122714
																																		18.53	1.2268	0.12268			18.53	1.23132	0.123132
																																		18.55	1.22595	0.122595			18.55	1.2273	0.12273
																																		18.57	1.21785	0.121785			18.57	1.22614	0.122614
																																		18.59	1.21969	0.121969			18.59	1.22877	0.122877
																																		18.61	1.22326	0.122326			18.61	1.22322	0.122322
																																		18.63	1.21975	0.121975			18.63	1.22211	0.122211
																																		18.65	1.2155	0.12155			18.65	1.22008	0.122008
																																		18.67	1.2189	0.12189			18.67	1.21841	0.121841
																																		18.69	1.21554	0.121554			18.69	1.22419	0.122419
																																		18.71	1.21725	0.121725			18.71	1.22062	0.122062
																																		18.73	1.2161	0.12161			18.73	1.22324	0.122324
																																		18.75	1.21652	0.121652			18.75	1.22102	0.122102
																																		18.77	1.21577	0.121577			18.77	1.22285	0.122285
																																		18.79	1.21054	0.121054			18.79	1.2198	0.12198
																																		18.81	1.21296	0.121296			18.81	1.2149	0.12149
																																		18.83	1.21221	0.121221			18.83	1.21899	0.121899
																																		18.85	1.20679	0.120679			18.85	1.21404	0.121404
																																		18.87	1.20465	0.120465			18.87	1.21424	0.121424
																																		18.89	1.2053	0.12053			18.89	1.21738	0.121738
																																		18.91	1.20555	0.120555			18.91	1.21666	0.121666
																																		18.93	1.20925	0.120925			18.93	1.21531	0.121531
																																		18.95	1.20742	0.120742			18.95	1.21677	0.121677
																																		18.97	1.20284	0.120284			18.97	1.2117	0.12117
																																		18.99	1.20514	0.120514			18.99	1.20936	0.120936
																																		19.01	1.20375	0.120375			19.01	1.21274	0.121274
																																		19.03	1.20303	0.120303			19.03	1.21328	0.121328
																																		19.05	1.2028	0.12028			19.05	1.21382	0.121382
																																		19.07	1.20491	0.120491			19.07	1.20857	0.120857
																																		19.09	1.1998	0.11998			19.09	1.2072	0.12072
																																		19.11	1.20298	0.120298			19.11	1.21198	0.121198
																																		19.13	1.20105	0.120105			19.13	1.20885	0.120885
																																		19.15	1.20366	0.120366			19.15	1.2082	0.12082
																																		19.17	1.2013	0.12013			19.17	1.21201	0.121201
																																		19.19	1.19877	0.119877			19.19	1.21205	0.121205
																																		19.21	1.1993	0.11993			19.21	1.20951	0.120951
																																		19.23	1.20159	0.120159			19.23	1.20891	0.120891
																																		19.25	1.20082	0.120082			19.25	1.20496	0.120496
																																		19.27	1.19622	0.119622			19.27	1.20877	0.120877
																																		19.29	1.19989	0.119989			19.29	1.20193	0.120193
																																		19.31	1.19571	0.119571			19.31	1.20452	0.120452
																																		19.33	1.19507	0.119507			19.33	1.20171	0.120171
																																		19.35	1.19373	0.119373			19.35	1.2027	0.12027
																																		19.37	1.19077	0.119077			19.37	1.20327	0.120327
																																		19.39	1.19227	0.119227			19.39	1.20345	0.120345
																																		19.41	1.19004	0.119004			19.41	1.20193	0.120193
																																		19.43	1.19298	0.119298			19.43	1.20362	0.120362
																																		19.45	1.18763	0.118763			19.45	1.19944	0.119944
																																		19.47	1.18641	0.118641			19.47	1.20384	0.120384
																																		19.49	1.18707	0.118707			19.49	1.20626	0.120626
																																		19.51	1.18276	0.118276			19.51	1.19928	0.119928
																																		19.53	1.1868	0.11868			19.53	1.19912	0.119912
																																		19.55	1.18564	0.118564			19.55	1.19695	0.119695
																																		19.57	1.1805	0.11805			19.57	1.20058	0.120058
																																		19.59	1.18468	0.118468			19.59	1.19674	0.119674
																																		19.61	1.18322	0.118322			19.61	1.1964	0.11964
																																		19.63	1.18299	0.118299			19.63	1.1946	0.11946
																																		19.65	1.17633	0.117633			19.65	1.18998	0.118998
																																		19.67	1.17584	0.117584			19.67	1.18897	0.118897
																																		19.69	1.17523	0.117523			19.69	1.19029	0.119029
																																		19.71	1.17729	0.117729			19.71	1.18553	0.118553
																																		19.73	1.17148	0.117148			19.73	1.18414	0.118414
																																		19.75	1.16871	0.116871			19.75	1.18685	0.118685
																																		19.77	1.16757	0.116757			19.77	1.18124	0.118124
																																		19.79	1.16439	0.116439			19.79	1.17202	0.117202
																																		19.81	1.1618	0.11618			19.81	1.17921	0.117921
																																		19.83	1.16337	0.116337			19.83	1.17446	0.117446
																																		19.85	1.16319	0.116319			19.85	1.17466	0.117466
																																		19.87	1.16178	0.116178			19.87	1.17226	0.117226
																																		19.89	1.15882	0.115882			19.89	1.17148	0.117148
																																		19.91	1.15447	0.115447			19.91	1.16818	0.116818
																																		19.93	1.1511	0.11511			19.93	1.16558	0.116558
																																		19.95	1.15059	0.115059			19.95	1.16257	0.116257
																																		19.97	1.15099	0.115099			19.97	1.16317	0.116317
																																		19.99	1.14703	0.114703			19.99	1.16156	0.116156

## Sheet: -30
SBR-S-C(z向速度）				SBR-S-C(z向浓度）				SBR-S-C(z向温度）				SBR-S-C温度				SBR-S-C动能				SBR-S-C总能量				SBR-S-C压力				SBR-S-C MSD						SBR-S-C RDF			10		SBR-S RDF
0.255205	0			0.255205	0			0.255205	0			0	243	243.119		0	1035.8	1036.31		0	-58935.9	-59917.1		0	1.9595	-3.26684		0	0	66.331				0.01	0	0	0.207602		0.01	0	0	0.208989
0.765614	0			0.765614	0			0.765614	0			5	251.889	253.855		5	1073.69	1082.07		5	-59668.4	-60025.8		5	-3.19017	-3.54627		5	0.698379	166.268				0.03	0	0	3.05176		0.03	0	0	4.08599
1.27602	0			1.27602	0			1.27602	0			10	253.427			10	1080.25			10	-59667.3			10	-3.26838			10	1.0092					0.05	0	0			0.05	0	0
1.78643	0			1.78643	0			1.78643	0			15	252.901			15	1078			15	-59725.9			15	-3.06667			15	1.30917					0.07	0	0			0.07	0	0
2.29684	0			2.29684	0			2.29684	0			20	253.855			20	1082.07			20	-59756.7			20	-3.29922			20	1.60049					0.09	0	0			0.09	0	0
2.80725	0			2.80725	0			2.80725	0			25	253.784			25	1081.77			25	-59758.3			25	-3.21372			25	1.9064					0.11	0	0			0.11	0	0
3.31766	0			3.31766	0			3.31766	0			30	253.408			30	1080.16			30	-59796			30	-3.3024			30	2.20334					0.13	0	0			0.13	0	0
3.82807	0			3.82807	0			3.82807	0			35	252.959			35	1078.25			35	-59781.9			35	-3.26668			35	2.50042					0.15	0	0			0.15	0	0
4.33848	0			4.33848	0			4.33848	0			40	252.791			40	1077.53			40	-59823			40	-3.34019			40	2.80169					0.17	0	0			0.17	0	0
4.84889	0			4.84889	0			4.84889	0			45	252.32			45	1075.53			45	-59819.9			45	-3.28685			45	3.10298					0.19	0	0			0.19	0	0
5.3593	0			5.3593	0			5.3593	0			50	251.538			50	1072.2			50	-59831.7			50	-3.26479			50	3.40207					0.21	0	0			0.21	0	0
5.86971	0			5.86971	0			5.86971	0			55	251.123			55	1070.42			55	-59845.3			55	-3.17461			55	3.69414					0.23	0	0			0.23	0	0
6.38012	0			6.38012	0			6.38012	0			60	250.891			60	1069.43			60	-59860.4			60	-3.31808			60	3.99468					0.25	0	0			0.25	0	0
6.89052	0			6.89052	0			6.89052	0			65	250.655			65	1068.43			65	-59814.8			65	-3.23237			65	4.28195					0.27	0	0			0.27	0	0
7.40093	0.664896	0.0983459		7.40093	0.259289	13.5044		7.40093	249.821	249.821		70	250.056			70	1065.88			70	-59880.7			70	-3.37104			70	4.58188					0.29	0	0			0.29	0	0
7.91134	0.0078029	0.801783		7.91134	1.82075			7.91134	242.627			75	249.81			75	1064.83			75	-59878.7			75	-3.32898			75	4.87763					0.31	0	0			0.31	0	0
8.42175	-0.0118757			8.42175	9.48448			8.42175	242.006			80	249.229			80	1062.35			80	-59882.9			80	-3.29892			80	5.17501					0.33	0	0			0.33	0	0
8.93216	0.0096469			8.93216	6.38256			8.93216	242.09			85	248.938			85	1061.11			85	-59848.4			85	-3.28951			85	5.48462					0.35	0	0			0.35	0	0
9.44257	0.0233149			9.44257	2.12625			9.44257	242.917			90	248.784			90	1060.45			90	-59851			90	-3.18927			90	5.79537					0.37	0	0			0.37	0	0
9.95298	-0.027589			9.95298	1.83832			9.95298	243.6			95	248.974			95	1061.26			95	-59836.2			95	-3.26459			95	6.09319					0.39	0	0			0.39	0	0
10.4634	-0.138056			10.4634	2.5085			10.4634	240.745			100	248.923			100	1061.05			100	-59895.2			100	-3.22981			100	6.3974					0.41	0	0			0.41	0	0
10.9738	0.00810058			10.9738	3.11185			10.9738	244.882			105	248.889			105	1060.9			105	-59860			105	-3.35163			105	6.71422					0.43	0	0			0.43	0	0
11.4842	0.00166879			11.4842	4.18719			11.4842	241.819			110	248.577			110	1059.57			110	-59923.5			110	-3.24143			110	7.01942					0.45	0	0			0.45	0	0
11.9946	0.052295			11.9946	4.55951			11.9946	245.266			115	248.454			115	1059.05			115	-59906.9			115	-3.28044			115	7.31928					0.47	0	0			0.47	0	0
12.505	-0.0660558			12.505	3.86948			12.505	243.783			120	248.484			120	1059.17			120	-59837.8			120	-3.1718			120	7.63023					0.49	0	0			0.49	0	0
13.0154	0.0291684			13.0154	3.51167			13.0154	242.251			125	248.149			125	1057.75			125	-59904.7			125	-3.2382			125	7.94256					0.51	0	0			0.51	0	0
13.5258	0.0514565			13.5258	3.0496			13.5258	243.459			130	247.908			130	1056.72			130	-59898.8			130	-3.51689			130	8.24757					0.53	0	0			0.53	0	0
14.0363	-0.0412922			14.0363	2.09035			14.0363	245.173			135	247.863			135	1056.53			135	-59861.2			135	-3.25428			135	8.55374					0.55	0	0			0.55	0	0
14.5467	-0.0638145			14.5467	2.15298			14.5467	243.386			140	247.981			140	1057.03			140	-59838.1			140	-3.30729			140	8.86713					0.57	0	0			0.57	0	0
15.0571	0.0292001			15.0571	3.02555			15.0571	241.952			145	247.703			145	1055.85			145	-59888.1			145	-3.13574			145	9.16768					0.59	0	0			0.59	0	0
15.5675	-0.0328157			15.5675	5.00668			15.5675	240.54			150	247.539			150	1055.15			150	-59878.2			150	-3.22075			150	9.48588					0.61	0	0			0.61	0	0
16.0779	-0.0023865			16.0779	3.53992			16.0779	243.963			155	247.462			155	1054.82			155	-59857.5			155	-3.17269			155	9.81153					0.63	0	0			0.63	0	0
16.5883	-0.0681913			16.5883	1.45874			16.5883	238.776			160	247.284			160	1054.06			160	-59891.6			160	-3.31928			160	10.1168					0.65	0	0			0.65	0	0
17.0987	0.0666909			17.0987	1.06847			17.0987	233.346			165	247.206			165	1053.73			165	-59863.4			165	-3.25762			165	10.4203					0.67	0	0			0.67	0	0
17.6091	0.019529			17.6091	1.54351			17.6091	239.408			170	247.038			170	1053.01			170	-59908.8			170	-3.2678			170	10.7315					0.69	0	0			0.69	0	0
18.1195	-0.0498855			18.1195	3.61783			18.1195	239.964			175	246.957			175	1052.67			175	-59887.7			175	-3.22074			175	11.0355					0.71	0	0			0.71	0	0
18.6299	-0.0272506			18.6299	13.5044			18.6299	241.067			180	246.752			180	1051.8			180	-59897.2			180	-3.25444			180	11.3466					0.73	0	0			0.73	0	0
19.1403	0.028024			19.1403	5.44316			19.1403	241.229			185	246.666			185	1051.42			185	-59864.3			185	-3.25979			185	11.6645					0.75	0	0			0.75	0	0
19.6508	0.234203			19.6508	0.79696			19.6508	230.426			190	246.379			190	1050.2			190	-59897			190	-3.31059			190	11.9663					0.77	0	0			0.77	0	0
20.1612	0.801783			20.1612	0.0420056			20.1612	213.981			195	246.224			195	1049.54			195	-59905.4			195	-3.20112			195	12.267					0.79	0	0			0.79	0	0
20.6716	0			20.6716	0			20.6716	0			200	246.118			200	1049.09			200	-59901.8			200	-3.17908			200	12.5833					0.81	0	0			0.81	0	0
21.182	0			21.182	0			21.182	0			205	245.983			205	1048.52			205	-59900.3			205	-3.32993			205	12.8976					0.83	0	0			0.83	0	0
21.6924	0			21.6924	0			21.6924	0			210	245.845			210	1047.93			210	-59903.9			210	-3.11472			210	13.2059					0.85	0	0			0.85	0	0
22.2028	0			22.2028	0			22.2028	0			215	245.723			215	1047.41			215	-59918			215	-3.3053			215	13.5365					0.87	0	0			0.87	0	0
22.7132	0			22.7132	0			22.7132	0			220	245.712			220	1047.36			220	-59899.2			220	-3.49246			220	13.8844					0.89	0	0			0.89	0	0
23.2236	0			23.2236	0			23.2236	0			225	245.611			225	1046.93			225	-59897.2			225	-3.38836			225	14.2102					0.91	0	0			0.91	0	0
23.734	0			23.734	0			23.734	0			230	245.648			230	1047.09			230	-59889.7			230	-3.25012			230	14.5507					0.93	0	0			0.93	0	0
24.2444	0			24.2444	0			24.2444	0			235	245.586			235	1046.82			235	-59866.1			235	-3.06898			235	14.8899					0.95	0	0			0.95	0	0
24.7548	0			24.7548	0			24.7548	0			240	245.627			240	1047			240	-59885.6			240	-3.37268			240	15.2309					0.97	0	0			0.97	0	0
25.2653	0			25.2653	0			25.2653	0			245	245.495			245	1046.44			245	-59895.5			245	-3.24437			245	15.5709					0.99	0.00403511	0.000403511			0.99	0.00546459	0.000546459
25.7757	0			25.7757	0			25.7757	0			250	245.516			250	1046.53			250	-59889.4			250	-3.15842			250	15.9175					1.01	0.153784	0.0153784			1.01	0.16451	0.016451
26.2861	0			26.2861	0			26.2861	0			255	245.425			255	1046.14			255	-59897.9			255	-3.31045			255	16.2624					1.03	1.71355	0.171355			1.03	1.91671	0.191671
26.7965	0			26.7965	0			26.7965	0			260	245.379			260	1045.94			260	-59888.1			260	-3.23527			260	16.6084					1.05	8.67612	0.867612			1.05	10.3393	1.03393
27.3069	0			27.3069	0			27.3069	0			265	245.218			265	1045.25			265	-59904.8			265	-3.22961			265	16.955					1.07	21.7437	2.17437			1.07	27.6081	2.76081
27.8173	0			27.8173	0			27.8173	0			270	245.075			270	1044.65			270	-59923.4			270	-3.2657			270	17.3019					1.09	30.5176	3.05176			1.09	40.8599	4.08599
28.3277	0			28.3277	0			28.3277	0			275	244.997			275	1044.31			275	-59907			275	-3.37119			275	17.6527					1.11	24.2214	2.42214			1.11	34.141	3.4141
28.8381	0			28.8381	0			28.8381	0			280	244.909			280	1043.94			280	-59941.5			280	-3.30454			280	18.014					1.13	11.9326	1.19326			1.13	17.3482	1.73482
29.3485	0			29.3485	0			29.3485	0			285	244.802			285	1043.48			285	-59934.8			285	-3.45952			285	18.3797					1.15	3.60248	0.360248			1.15	5.75885	0.575885
29.8589	0			29.8589	0			29.8589	0			290	244.709			290	1043.09			290	-59880.2			290	-3.13951			290	18.7501					1.17	0.797385	0.0797385			1.17	1.28462	0.128462
30.3693	0			30.3693	0			30.3693	0			295	244.655			295	1042.86			295	-59888			295	-3.27259			295	19.1169					1.19	0.107057	0.0107057			1.19	0.19415	0.019415
30.8798	0			30.8798	0			30.8798	0			300	244.576			300	1042.52			300	-59967.8			300	-3.46298			300	19.4998					1.21	0.00990448	0.000990448			1.21	0.0219489	0.00219489
31.3902	0			31.3902	0			31.3902	0			305	244.429			305	1041.89			305	-59952.7			305	-3.37361			305	19.8704					1.23	0.00261409	0.000261409			1.23	0.00118005	0.000118005
31.9006	0			31.9006	0			31.9006	0			310	244.343			310	1041.53			310	-59952.2			310	-3.32545			310	20.2398					1.25	0	0			1.25	0	0
32.411	0			32.411	0			32.411	0			315	244.204			315	1040.93			315	-59958.2			315	-3.27445			315	20.6259					1.27	0.00163468	0.000163468			1.27	0.00332067	0.000332067
32.9214	0			32.9214	0			32.9214	0			320	244.266			320	1041.2			320	-59904.4			320	-3.3869			320	21.0148					1.29	0.102985	0.0102985			1.29	0.107284	0.0107284
33.4318	0			33.4318	0			33.4318	0			325	244.28			325	1041.26			325	-59849.9			325	-3.14306			325	21.3938					1.31	1.193	0.1193			1.31	1.3181	0.13181
33.9422	0			33.9422	0			33.9422	0			330	244.283			330	1041.27			330	-59891			330	-3.30475			330	21.7747					1.33	5.64162	0.564162			1.33	6.8227	0.68227
34.4526	0			34.4526	0			34.4526	0			335	244.258			335	1041.16			335	-59914			335	-3.31877			335	22.1462					1.35	12.5052	1.25052			1.35	16.2759	1.62759
34.963	0			34.963	0			34.963	0			340	244.225			340	1041.02			340	-59902.3			340	-3.32424			340	22.5074					1.37	15.9587	1.59587			1.37	21.5038	2.15038
35.4734	0			35.4734	0			35.4734	0			345	244.189			345	1040.87			345	-59932.4			345	-3.35673			345	22.8736					1.39	15.4114	1.54114			1.39	20.992	2.0992
35.9839	0			35.9839	0			35.9839	0			350	244.152			350	1040.71			350	-59882.8			350	-3.19692			350	23.2302					1.41	10.9185	1.09185			1.41	15.2732	1.52732
36.4943	0			36.4943	0			36.4943	0			355	244.134			355	1040.63			355	-59896.1			355	-3.35845			355	23.6003					1.43	4.78413	0.478413			1.43	7.17827	0.717827
37.0047	0			37.0047	0			37.0047	0			360	244.104			360	1040.51			360	-59901			360	-3.276			360	23.9561					1.45	1.80204	0.180204			1.45	2.51515	0.251515
37.5151	0			37.5151	0			37.5151	0			365	244.1			365	1040.49			365	-59897.9			365	-3.33805			365	24.3422					1.47	2.11023	0.211023			1.47	2.46618	0.246618
38.0255	0			38.0255	0			38.0255	0			370	244.035			370	1040.21			370	-59887.6			370	-3.4317			370	24.7102					1.49	3.05095	0.305095			1.49	3.85594	0.385594
38.5359	0			38.5359	0			38.5359	0			375	243.998			375	1040.06			375	-59925.3			375	-3.30181			375	25.0981					1.51	2.68042	0.268042			1.51	3.75448	0.375448
39.0463	0			39.0463	0			39.0463	0			380	244.007			380	1040.09			380	-59948.9			380	-3.34636			380	25.4645					1.53	1.4445	0.14445			1.53	2.35205	0.235205
39.5567	0			39.5567	0			39.5567	0			385	243.89			385	1039.6			385	-59960.1			385	-3.40121			385	25.8657					1.55	0.490006	0.0490006			1.55	0.919967	0.0919967
40.0671	0			40.0671	0			40.0671	0			390	243.763			390	1039.05			390	-59937.5			390	-3.44803			390	26.2613					1.57	0.124615	0.0124615			1.57	0.245536	0.0245536
40.5775	0			40.5775	0			40.5775	0			395	243.729			395	1038.91			395	-59967.2			395	-3.42588			395	26.6533					1.59	0.0203369	0.00203369			1.59	0.0529642	0.00529642
41.0879	0			41.0879	0			41.0879	0			400	243.65			400	1038.57			400	-59941.1			400	-3.28905			400	27.0543					1.61	0.00508584	0.000508584			1.61	0.00551003	0.000551003
41.5984	0			41.5984	0			41.5984	0			405	243.561			405	1038.19			405	-59914.1			405	-3.40297			405	27.4424					1.63	0.00099236	9.9236e-05			1.63	0.00134391	0.000134391
42.1088	0			42.1088	0			42.1088	0			410	243.482			410	1037.86			410	-59929.8			410	-3.26201			410	27.8549					1.65	0.000968448	9.68449e-05			1.65	0.00131153	0.000131153
42.6192	0			42.6192	0			42.6192	0			415	243.417			415	1037.58			415	-59936.6			415	-3.43964			415	28.2647					1.67	0.00378157	0.000378157			1.67	0.00448106	0.000448106
43.1296	0			43.1296	0			43.1296	0			420	243.358			420	1037.33			420	-59918.7			420	-3.33759			420	28.6948					1.69	0.0120009	0.00120009			1.69	0.0112516	0.00112516
43.64	0			43.64	0			43.64	0			425	243.24			425	1036.82			425	-59942.3			425	-3.11513			425	29.1118					1.71	0.0265996	0.00265996			1.71	0.0323594	0.00323594
44.1504	0			44.1504	0			44.1504	0			430	243.207			430	1036.68			430	-59925			430	-3.28242			430	29.5402					1.73	0.0691548	0.00691548			1.73	0.0560728	0.00560728
44.6608	0			44.6608	0			44.6608	0			435	243.134			435	1036.37			435	-59945.2			435	-3.28304			435	29.9561					1.75	0.10202	0.010202			1.75	0.114261	0.0114261
45.1712	0			45.1712	0			45.1712	0			440	243.136			440	1036.38			440	-59888.5			440	-3.30754			440	30.3862					1.77	0.158639	0.0158639			1.77	0.188055	0.0188055
45.6816	0			45.6816	0			45.6816	0			445	243.085			445	1036.16			445	-59919.3			445	-3.25275			445	30.8112					1.79	0.231231	0.0231231			1.79	0.244611	0.0244611
												450	243.009			450	1035.84			450	-59943.9			450	-3.17038			450	31.2202					1.81	0.289326	0.0289326			1.81	0.335692	0.0335692
												455	242.939			455	1035.54			455	-59950.2			455	-3.28197			455	31.6706					1.83	0.335786	0.0335786			1.83	0.379039	0.0379039
												460	242.887			460	1035.32			460	-59911.9			460	-3.26986			460	32.1146					1.85	0.312387	0.0312387			1.85	0.36828	0.036828
												465	242.903			465	1035.39			465	-59903.6			465	-3.103			465	32.5798					1.87	0.345325	0.0345325			1.87	0.377803	0.0377803
												470	242.883			470	1035.3			470	-59946.2			470	-3.21956			470	33.0348					1.89	0.34027	0.034027			1.89	0.357355	0.0357355
												475	242.826			475	1035.06			475	-59930.3			475	-3.18776			475	33.4982					1.91	0.370763	0.0370763			1.91	0.388082	0.0388082
												480	242.794			480	1034.92			480	-59932.7			480	-3.28111			480	33.9596					1.93	0.397803	0.0397803			1.93	0.422738	0.0422738
												485	242.757			485	1034.76			485	-59946.8			485	-3.22619			485	34.4317					1.95	0.433368	0.0433368			1.95	0.425849	0.0425849
												490	242.725			490	1034.63			490	-59891.6			490	-3.30807			490	34.9022					1.97	0.525501	0.0525501			1.97	0.516152	0.0516152
												495	242.77			495	1034.82			495	-59894.8			495	-3.25323			495	35.3779					1.99	0.632504	0.0632504			1.99	0.706899	0.0706899
												500	242.738			500	1034.68			500	-59879.3			500	-3.19694			500	35.8754					2.01	0.93878	0.093878			2.01	0.998256	0.0998256
												505	242.735			505	1034.67			505	-59887.1			505	-3.50292			505	36.3535					2.03	1.48053	0.148053			2.03	1.66493	0.166493
												510	242.718			510	1034.6			510	-59899.8			510	-3.20101			510	36.8273					2.05	2.524	0.2524			2.05	2.89688	0.289688
												515	242.721			515	1034.61			515	-59887.9			515	-3.20491			515	37.3009					2.07	4.01101	0.401101			2.07	4.78571	0.478571
												520	242.741			520	1034.7			520	-59902.7			520	-3.17762			520	37.7955					2.09	5.657	0.5657			2.09	7.06472	0.706472
												525	242.76			525	1034.78			525	-59893.6			525	-3.27382			525	38.2686					2.11	7.22358	0.722358			2.11	9.44494	0.944494
												530	242.747			530	1034.72			530	-59924.4			530	-3.44748			530	38.7771					2.13	8.20262	0.820262			2.13	10.9491	1.09491
												535	242.714			535	1034.58			535	-59901.2			535	-3.15089			535	39.2582					2.15	8.11632	0.811632			2.15	11.1635	1.11635
												540	242.676			540	1034.42			540	-59917.7			540	-3.15713			540	39.7542					2.17	7.19303	0.719303			2.17	10.1405	1.01405
												545	242.663			545	1034.36			545	-59892.9			545	-3.20824			545	40.2455					2.19	5.75882	0.575882			2.19	8.21584	0.821584
												550	242.696			550	1034.51			550	-59904.4			550	-3.36153			550	40.7451					2.21	4.20047	0.420047			2.21	6.11327	0.611327
												555	242.629			555	1034.22			555	-59900.5			555	-3.37939			555	41.2615					2.23	2.97281	0.297281			2.23	4.24603	0.424603
												560	242.623			560	1034.19			560	-59874			560	-3.3156			560	41.7768					2.25	2.18403	0.218403			2.25	3.13372	0.313372
												565	242.59			565	1034.05			565	-59933.9			565	-3.31744			565	42.3038					2.27	1.84178	0.184178			2.27	2.58433	0.258433
												570	242.568			570	1033.96			570	-59938.9			570	-3.21747			570	42.7997					2.29	1.80598	0.180598			2.29	2.44236	0.244236
												575	242.512			575	1033.72			575	-59936.3			575	-3.17486			575	43.3136					2.31	2.00683	0.200683			2.31	2.70103	0.270103
												580	242.447			580	1033.44			580	-59934.1			580	-3.24384			580	43.8266					2.33	2.28432	0.228432			2.33	2.97615	0.297615
												585	242.411			585	1033.29			585	-59919			585	-3.32546			585	44.3313					2.35	2.82114	0.282114			2.35	3.52993	0.352993
												590	242.397			590	1033.23			590	-59876.6			590	-3.03352			590	44.8412					2.37	3.80573	0.380573			2.37	4.56464	0.456464
												595	242.436			595	1033.39			595	-59908.1			595	-3.18521			595	45.3192					2.39	5.00842	0.500842			2.39	5.91818	0.591818
												600	242.341			600	1032.99			600	-59932.4			600	-3.3235			600	45.8166					2.41	5.81517	0.581517			2.41	7.02316	0.702316
												605	242.279			605	1032.72			605	-59951.8			605	-3.20686			605	46.3279					2.43	5.65666	0.565666			2.43	7.07674	0.707674
												610	242.251			610	1032.61			610	-59905.1			610	-3.21764			610	46.8455					2.45	4.96905	0.496905			2.45	6.08485	0.608485
												615	242.234			615	1032.53			615	-59919			615	-3.05583			615	47.3792					2.47	4.30743	0.430743			2.47	5.21562	0.521562
												620	242.214			620	1032.45			620	-59906.9			620	-3.21177			620	47.8921					2.49	4.12901	0.412901			2.49	4.90872	0.490872
												625	242.2			625	1032.39			625	-59914.5			625	-3.21902			625	48.4271					2.51	4.16998	0.416998			2.51	5.00763	0.500763
												630	242.117			630	1032.04			630	-59960.7			630	-3.1561			630	48.9746					2.53	4.12635	0.412635			2.53	5.07158	0.507158
												635	242.09			635	1031.92			635	-59932.7			635	-3.15138			635	49.5231					2.55	3.94773	0.394773			2.55	4.77379	0.477379
												640	242.033			640	1031.68			640	-59916.5			640	-3.22633			640	50.0424					2.57	3.57017	0.357017			2.57	4.35433	0.435433
												645	241.988			645	1031.48			645	-59949.7			645	-3.21276			645	50.5744					2.59	3.31361	0.331361			2.59	3.81307	0.381307
												650	241.996			650	1031.52			650	-59889.4			650	-3.07059			650	51.1136					2.61	3.15968	0.315968			2.61	3.4629	0.34629
												655	242.018			655	1031.61			655	-59884.6			655	-3.22214			655	51.6458					2.63	3.14592	0.314592			2.63	3.32345	0.332345
												660	242.026			660	1031.65			660	-59903.4			660	-3.17904			660	52.1534					2.65	3.19717	0.319717			2.65	3.34491	0.334491
												665	241.966			665	1031.39			665	-59904			665	-3.0612			665	52.6912					2.67	3.26762	0.326762			2.67	3.4162	0.34162
												670	241.9			670	1031.11			670	-59910.1			670	-3.07327			670	53.2303					2.69	3.38336	0.338336			2.69	3.50647	0.350647
												675	241.874			675	1031			675	-59912.7			675	-3.1096			675	53.7521					2.71	3.53789	0.353789			2.71	3.66883	0.366883
												680	241.877			680	1031.01			680	-59910.2			680	-3.09139			680	54.2831					2.73	3.72256	0.372256			2.73	3.83302	0.383302
												685	241.857			685	1030.93			685	-59904.8			685	-3.11905			685	54.842					2.75	3.86333	0.386333			2.75	4.08626	0.408626
												690	241.828			690	1030.8			690	-59890.3			690	-3.05804			690	55.3907					2.77	4.0311	0.40311			2.77	4.30296	0.430296
												695	241.77			695	1030.56			695	-59918.2			695	-3.22964			695	55.9501					2.79	4.004	0.4004			2.79	4.18851	0.418851
												700	241.775			700	1030.58			700	-59896.2			700	-3.28785			700	56.4901					2.81	3.86857	0.386857			2.81	4.00067	0.400067
												705	241.75			705	1030.47			705	-59918.3			705	-3.15557			705	57.0583					2.83	3.43121	0.343121			2.83	3.46304	0.346304
												710	241.747			710	1030.46			710	-59887.7			710	-3.41396			710	57.609					2.85	3.06218	0.306218			2.85	2.92841	0.292841
												715	241.708			715	1030.29			715	-59930			715	-3.33076			715	58.1647					2.87	2.79574	0.279574			2.87	2.46313	0.246313
												720	241.675			720	1030.15			720	-59929.1			720	-3.39057			720	58.6942					2.89	2.60487	0.260487			2.89	2.1393	0.21393
												725	241.634			725	1029.98			725	-59952.3			725	-3.2565			725	59.2698					2.91	2.46472	0.246472			2.91	1.95841	0.195841
												730	241.617			730	1029.91			730	-59941.8			730	-3.33587			730	59.8469					2.93	2.39218	0.239218			2.93	1.84171	0.184171
												735	241.627			735	1029.95			735	-59914.1			735	-3.3585			735	60.3852					2.95	2.42454	0.242454			2.95	1.78174	0.178174
												740	241.625			740	1029.94			740	-59884.4			740	-3.16291			740	60.9187					2.97	2.3639	0.23639			2.97	1.76633	0.176633
												745	241.625			745	1029.94			745	-59869.2			745	-3.27284			745	61.4019					2.99	2.47203	0.247203			2.99	1.75836	0.175836
												750	241.615			750	1029.89			750	-59915			750	-3.33138			750	61.8888					3.01	2.52266	0.252266			3.01	1.8397	0.18397
												755	241.641			755	1030.01			755	-59896.6			755	-3.24414			755	62.3799					3.03	2.67901	0.267901			3.03	1.97476	0.197476
												760	241.633			760	1029.97			760	-59914.1			760	-3.3891			760	62.8992					3.05	2.78344	0.278344			3.05	2.21284	0.221284
												765	241.616			765	1029.9			765	-59918.3			765	-3.47439			765	63.4017					3.07	2.93696	0.293696			3.07	2.38887	0.238887
												770	241.572			770	1029.71			770	-59910.6			770	-3.3286			770	63.9186					3.09	3.02029	0.302029			3.09	2.54952	0.254952
												775	241.578			775	1029.74			775	-59898.5			775	-3.28414			775	64.3923					3.11	2.93619	0.293619			3.11	2.49837	0.249837
												780	241.551			780	1029.62			780	-59941.4			780	-3.35361			780	64.8664					3.13	2.82356	0.282356			3.13	2.36814	0.236814
												785	241.548			785	1029.61			785	-59893.8			785	-3.33832			785	65.2753					3.15	2.71581	0.271581			3.15	2.06629	0.206629
												790	241.505			790	1029.43			790	-59913.7			790	-3.33595			790	65.7257					3.17	2.49339	0.249339			3.17	1.83776	0.183776
												795	241.523			795	1029.51			795	-59932.7			795	-3.36697			795	66.1764					3.19	2.39641	0.239641			3.19	1.65496	0.165496
												800	241.489			800	1029.36			800	-59939.3			800	-3.3389			800	66.6187					3.21	2.31854	0.231854			3.21	1.53859	0.153859
												805	241.524			805	1029.51			805	-59873.1			805	-3.25635			805	67.0442					3.23	2.29257	0.229257			3.23	1.49187	0.149187
												810	241.504			810	1029.42			810	-59874.6			810	-3.12579			810	67.4745					3.25	2.33221	0.233221			3.25	1.50653	0.150653
												815	241.556			815	1029.65			815	-59867.6			815	-3.30079			815	67.8534					3.27	2.45394	0.245394			3.27	1.57731	0.157731
												820	241.56			820	1029.66			820	-59857.5			820	-3.16703			820	68.2398					3.29	2.56462	0.256462			3.29	1.73468	0.173468
												825	241.541			825	1029.58			825	-59940.3			825	-3.22216			825	68.6235					3.31	2.75681	0.275681			3.31	1.93947	0.193947
												830	241.54			830	1029.58			830	-59876.4			830	-3.40944			830	68.9979					3.33	3.10601	0.310601			3.33	2.33759	0.233759
												835	241.563			835	1029.68			835	-59884.1			835	-3.28808			835	69.373					3.35	3.45622	0.345622			3.35	2.81772	0.281772
												840	241.568			840	1029.7			840	-59861.8			840	-3.25714			840	69.8009					3.37	3.85108	0.385108			3.37	3.38332	0.338332
												845	241.551			845	1029.62			845	-59892.4			845	-3.20066			845	70.1937					3.39	4.09944	0.409944			3.39	3.83319	0.383319
												850	241.554			850	1029.64			850	-59882.9			850	-3.39086			850	70.6042					3.41	4.20365	0.420365			3.41	3.98949	0.398949
												855	241.512			855	1029.46			855	-59947			855	-3.15882			855	70.9883					3.43	3.98018	0.398018			3.43	3.86055	0.386055
												860	241.491			860	1029.37			860	-59937			860	-3.50526			860	71.382					3.45	3.63335	0.363335			3.45	3.50647	0.350647
												865	241.473			865	1029.29			865	-59945.1			865	-3.11998			865	71.7734					3.47	3.25284	0.325284			3.47	3.00089	0.300089
												870	241.461			870	1029.24			870	-59916.6			870	-3.21292			870	72.1955					3.49	2.93522	0.293522			3.49	2.5874	0.25874
												875	241.452			875	1029.2			875	-59905.2			875	-3.35305			875	72.6284					3.51	2.77571	0.277571			3.51	2.34787	0.234787
												880	241.442			880	1029.16			880	-59921.2			880	-3.2722			880	73.0278					3.53	2.68203	0.268203			3.53	2.25458	0.225458
												885	241.431			885	1029.11			885	-59898			885	-3.20493			885	73.4476					3.55	2.66989	0.266989			3.55	2.23859	0.223859
												890	241.444			890	1029.17			890	-59876			890	-3.27847			890	73.895					3.57	2.64989	0.264989			3.57	2.34568	0.234568
												895	241.449			895	1029.19			895	-59896.2			895	-3.17677			895	74.3152					3.59	2.65256	0.265256			3.59	2.27612	0.227612
												900	241.458			900	1029.23			900	-59878.9			900	-3.16289			900	74.7239					3.61	2.63893	0.263893			3.61	2.29001	0.229001
												905	241.481			905	1029.33			905	-59935.7			905	-3.27834			905	75.168					3.63	2.67837	0.267837			3.63	2.28639	0.228639
												910	241.475			910	1029.3			910	-59934.2			910	-3.14164			910	75.6535					3.65	2.64098	0.264098			3.65	2.25591	0.225591
												915	241.47			915	1029.28			915	-59980.1			915	-3.33385			915	76.1371					3.67	2.75214	0.275214			3.67	2.32988	0.232988
												920	241.463			920	1029.25			920	-59939			920	-3.33852			920	76.5924					3.69	2.83586	0.283586			3.69	2.43122	0.243122
												925	241.455			925	1029.22			925	-59956.8			925	-3.48329			925	77.0668					3.71	3.02739	0.302739			3.71	2.61897	0.261897
												930	241.449			930	1029.19			930	-59954.5			930	-3.32407			930	77.5638					3.73	3.26099	0.326099			3.73	2.88944	0.288944
												935	241.429			935	1029.1			935	-59977.2			935	-3.24916			935	78.0249					3.75	3.47013	0.347013			3.75	3.24668	0.324668
												940	241.392			940	1028.95			940	-59984.5			940	-3.41658			940	78.5136					3.77	3.6089	0.36089			3.77	3.48817	0.348817
												945	241.371			945	1028.86			945	-60014.7			945	-3.30524			945	78.9778					3.79	3.63406	0.363406			3.79	3.69544	0.369544
												950	241.32			950	1028.64			950	-59984.6			950	-3.29334			950	79.4315					3.81	3.65976	0.365976			3.81	3.77629	0.377629
												955	241.288			955	1028.5			955	-60010.6			955	-3.23726			955	79.8906					3.83	3.64024	0.364024			3.83	3.78722	0.378722
												960	241.277			960	1028.45			960	-59975			960	-3.46401			960	80.3632					3.85	3.66895	0.366895			3.85	3.78616	0.378616
												965	241.266			965	1028.41			965	-59979.2			965	-3.25606			965	80.8668					3.87	3.62796	0.362796			3.87	3.78193	0.378193
												970	241.245			970	1028.32			970	-59994.8			970	-3.54627			970	81.3867					3.89	3.61123	0.361123			3.89	3.69902	0.369902
												975	241.233			975	1028.27			975	-59998.7			975	-3.29926			975	81.8893					3.91	3.44848	0.344848			3.91	3.58326	0.358326
												980	241.206			980	1028.15			980	-59991.6			980	-3.48669			980	82.4475					3.93	3.31488	0.331488			3.93	3.44493	0.344493
												985	241.213			985	1028.18			985	-59964.7			985	-3.39206			985	82.979					3.95	3.17663	0.317663			3.95	3.20863	0.320863
												990	241.19			990	1028.09			990	-59972.4			990	-3.12294			990	83.5369					3.97	3.06716	0.306716			3.97	3.08259	0.308259
												995	241.174			995	1028.02			995	-59963.7			995	-3.38074			995	84.0896					3.99	3.02092	0.302092			3.99	3.00197	0.300197
												1000	241.158			1000	1027.95			1000	-59978.2			1000	-3.21038			1000	84.6216					4.01	2.9834	0.29834			4.01	2.94901	0.294901
												1005	241.137			1005	1027.86			1005	-59979.5			1005	-3.31035			1005	85.1679					4.03	2.96231	0.296231			4.03	2.91289	0.291289
												1010	241.127			1010	1027.82			1010	-59991.9			1010	-3.37773			1010	85.7406					4.05	2.95298	0.295298			4.05	2.88908	0.288908
												1015	241.12			1015	1027.79			1015	-59963.3			1015	-3.31378			1015	86.3433					4.07	2.9514	0.29514			4.07	2.84901	0.284901
												1020	241.105			1020	1027.72			1020	-59977			1020	-3.34464			1020	86.912					4.09	2.89983	0.289983			4.09	2.81738	0.281738
												1025	241.101			1025	1027.7			1025	-59988.4			1025	-3.32548			1025	87.51					4.11	2.89423	0.289423			4.11	2.80482	0.280482
												1030	241.103			1030	1027.71			1030	-59956.4			1030	-3.35843			1030	88.0956					4.13	2.83334	0.283334			4.13	2.74789	0.274789
												1035	241.123			1035	1027.8			1035	-59962.7			1035	-3.21124			1035	88.6855					4.15	2.83282	0.283282			4.15	2.7138	0.27138
												1040	241.137			1040	1027.86			1040	-59912.6			1040	-3.32219			1040	89.264					4.17	2.84695	0.284695			4.17	2.69912	0.269912
												1045	241.134			1045	1027.85			1045	-59964.7			1045	-3.45667			1045	89.8914					4.19	2.83756	0.283756			4.19	2.70189	0.270189
												1050	241.13			1050	1027.83			1050	-59956.9			1050	-3.265			1050	90.524					4.21	2.8393	0.28393			4.21	2.72513	0.272513
												1055	241.148			1055	1027.9			1055	-59962.3			1055	-3.30323			1055	91.1745					4.23	2.89628	0.289628			4.23	2.74492	0.274492
												1060	241.151			1060	1027.92			1060	-59961			1060	-3.25132			1060	91.8066					4.25	2.95098	0.295098			4.25	2.81374	0.281374
												1065	241.17			1065	1028			1065	-59915.2			1065	-3.25553			1065	92.4776					4.27	3.03757	0.303757			4.27	2.93217	0.293217
												1070	241.191			1070	1028.09			1070	-59896.9			1070	-3.16854			1070	93.1299					4.29	3.06039	0.306039			4.29	2.98686	0.298686
												1075	241.199			1075	1028.12			1075	-59911.3			1075	-3.2291			1075	93.7954					4.31	3.08677	0.308677			4.31	3.07377	0.307377
												1080	241.22			1080	1028.21			1080	-59923			1080	-3.2904			1080	94.4835					4.33	3.05621	0.305621			4.33	3.06934	0.306934
												1085	241.206			1085	1028.15			1085	-59959.9			1085	-3.49616			1085	95.173					4.35	3.06851	0.306851			4.35	3.05468	0.305468
												1090	241.237			1090	1028.28			1090	-59922.8			1090	-3.44511			1090	95.8561					4.37	2.99941	0.299941			4.37	2.96788	0.296788
												1095	241.265			1095	1028.41			1095	-59922.6			1095	-3.28087			1095	96.5182					4.39	2.96599	0.296599			4.39	2.96601	0.296601
												1100	241.302			1100	1028.56			1100	-59930.7			1100	-3.23567			1100	97.1957					4.41	2.95379	0.295379			4.41	2.90823	0.290823
												1105	241.308			1105	1028.59			1105	-59954			1105	-3.38504			1105	97.9088					4.43	2.95902	0.295902			4.43	2.89431	0.289431
												1110	241.332			1110	1028.69			1110	-59936.5			1110	-3.3911			1110	98.6164					4.45	2.96949	0.296949			4.45	2.89901	0.289901
												1115	241.353			1115	1028.78			1115	-59905.1			1115	-3.15499			1115	99.3545					4.47	2.9699	0.29699			4.47	2.87848	0.287848
												1120	241.366			1120	1028.84			1120	-59933			1120	-3.20208			1120	100.089					4.49	2.95893	0.295893			4.49	2.90337	0.290337
												1125	241.366			1125	1028.84			1125	-59950.8			1125	-3.23229			1125	100.799					4.51	2.99847	0.299847			4.51	2.92561	0.292561
												1130	241.375			1130	1028.88			1130	-59925.1			1130	-3.15955			1130	101.519					4.53	2.97873	0.297873			4.53	2.98083	0.298083
												1135	241.375			1135	1028.88			1135	-59969.4			1135	-3.28622			1135	102.208					4.55	3.05277	0.305277			4.55	3.02997	0.302997
												1140	241.344			1140	1028.74			1140	-60003.8			1140	-3.396			1140	102.991					4.57	3.09403	0.309403			4.57	3.08343	0.308343
												1145	241.336			1145	1028.71			1145	-59961.3			1145	-3.31599			1145	103.771					4.59	3.11593	0.311593			4.59	3.13077	0.313077
												1150	241.33			1150	1028.68			1150	-59921.9			1150	-3.34021			1150	104.568					4.61	3.1459	0.31459			4.61	3.19246	0.319246
												1155	241.338			1155	1028.71			1155	-59958.8			1155	-3.24171			1155	105.332					4.63	3.14756	0.314756			4.63	3.22398	0.322398
												1160	241.311			1160	1028.6			1160	-59951			1160	-3.36115			1160	106.126					4.65	3.11756	0.311756			4.65	3.21695	0.321695
												1165	241.332			1165	1028.69			1165	-59949.7			1165	-3.28661			1165	106.919					4.67	3.08299	0.308299			4.67	3.18536	0.318536
												1170	241.316			1170	1028.62			1170	-59946.7			1170	-3.38252			1170	107.725					4.69	3.06838	0.306838			4.69	3.12059	0.312059
												1175	241.322			1175	1028.65			1175	-59958.8			1175	-3.25694			1175	108.49					4.71	3.01486	0.301486			4.71	3.06091	0.306091
												1180	241.31			1180	1028.6			1180	-59972.1			1180	-3.18122			1180	109.303					4.73	2.92272	0.292272			4.73	2.99119	0.299119
												1185	241.326			1185	1028.67			1185	-59911.6			1185	-3.27112			1185	110.114					4.75	2.88478	0.288478			4.75	2.93844	0.293844
												1190	241.318			1190	1028.63			1190	-59952.3			1190	-3.43593			1190	110.904					4.77	2.88932	0.288932			4.77	2.87815	0.287815
												1195	241.306			1195	1028.58			1195	-59961.6			1195	-3.35946			1195	111.691					4.79	2.81951	0.281951			4.79	2.86778	0.286778
												1200	241.294			1200	1028.53			1200	-59968.6			1200	-3.17351			1200	112.48					4.81	2.85155	0.285155			4.81	2.826	0.2826
												1205	241.29			1205	1028.51			1205	-59978.5			1205	-3.36381			1205	113.271					4.83	2.81815	0.281815			4.83	2.81229	0.281229
												1210	241.293			1210	1028.52			1210	-59990.2			1210	-3.28791			1210	114.101					4.85	2.83217	0.283217			4.85	2.80432	0.280432
												1215	241.306			1215	1028.58			1215	-59943.3			1215	-3.16495			1215	114.934					4.87	2.84436	0.284436			4.87	2.8457	0.28457
												1220	241.289			1220	1028.51			1220	-59953.7			1220	-3.29987			1220	115.717					4.89	2.88069	0.288069			4.89	2.87839	0.287839
												1225	241.308			1225	1028.59			1225	-59945.4			1225	-3.30407			1225	116.416					4.91	2.93503	0.293503			4.91	2.89083	0.289083
												1230	241.311			1230	1028.6			1230	-59931.7			1230	-3.2743			1230	117.157					4.93	2.94684	0.294684			4.93	2.92825	0.292825
												1235	241.323			1235	1028.65			1235	-59934.2			1235	-3.39524			1235	117.916					4.95	2.97478	0.297478			4.95	2.94828	0.294828
												1240	241.341			1240	1028.73			1240	-59941.6			1240	-3.22724			1240	118.641					4.97	2.97795	0.297795			4.97	2.9616	0.29616
												1245	241.332			1245	1028.69			1245	-60001.2			1245	-3.47277			1245	119.339					4.99	2.95418	0.295418			4.99	2.90407	0.290407
												1250	241.332			1250	1028.69			1250	-59951.8			1250	-3.12356			1250	120.2					5.01	2.91189	0.291189			5.01	2.85703	0.285703
												1255	241.334			1255	1028.7			1255	-59971.2			1255	-3.31586			1255	121					5.03	2.87309	0.287309			5.03	2.78369	0.278369
												1260	241.331			1260	1028.69			1260	-59980.7			1260	-3.20447			1260	121.724					5.05	2.82355	0.282355			5.05	2.74796	0.274796
												1265	241.34			1265	1028.72			1265	-59990.3			1265	-3.36145			1265	122.432					5.07	2.82512	0.282512			5.07	2.69938	0.269938
												1270	241.333			1270	1028.69			1270	-59954.1			1270	-3.38157			1270	123.131					5.09	2.80286	0.280286			5.09	2.65002	0.265002
												1275	241.349			1275	1028.76			1275	-59944.9			1275	-3.41169			1275	123.939					5.11	2.76349	0.276349			5.11	2.61906	0.261906
												1280	241.336			1280	1028.71			1280	-59957.8			1280	-3.43424			1280	124.672					5.13	2.77535	0.277535			5.13	2.62073	0.262073
												1285	241.329			1285	1028.68			1285	-59958.2			1285	-3.44089			1285	125.406					5.15	2.7604	0.27604			5.15	2.60385	0.260385
												1290	241.327			1290	1028.67			1290	-60007.4			1290	-3.51993			1290	126.255					5.17	2.73726	0.273726			5.17	2.59002	0.259002
												1295	241.296			1295	1028.54			1295	-59987.9			1295	-3.30338			1295	126.984					5.19	2.72237	0.272237			5.19	2.58753	0.258753
												1300	241.292			1300	1028.52			1300	-59997.7			1300	-3.26509			1300	127.723					5.21	2.71103	0.271103			5.21	2.52231	0.252231
												1305	241.293			1305	1028.52			1305	-59961.4			1305	-3.44046			1305	128.546					5.23	2.6631	0.26631			5.23	2.46155	0.246155
												1310	241.272			1310	1028.43			1310	-60025.8			1310	-3.4982			1310	129.336					5.25	2.6131	0.26131			5.25	2.43266	0.243266
												1315	241.265			1315	1028.4			1315	-60006.7			1315	-3.24123			1315	130.216					5.27	2.58471	0.258471			5.27	2.37945	0.237945
												1320	241.26			1320	1028.38			1320	-59994.6			1320	-3.31065			1320	130.918					5.29	2.5376	0.25376			5.29	2.32462	0.232462
												1325	241.264			1325	1028.4			1325	-59964.2			1325	-3.41479			1325	131.81					5.31	2.51552	0.251552			5.31	2.28694	0.228694
												1330	241.261			1330	1028.39			1330	-59959.4			1330	-3.27646			1330	132.634					5.33	2.48169	0.248169			5.33	2.26233	0.226233
												1335	241.26			1335	1028.38			1335	-59961.4			1335	-3.26141			1335	133.523					5.35	2.48247	0.248247			5.35	2.23622	0.223622
												1340	241.27			1340	1028.42			1340	-59922.1			1340	-3.28707			1340	134.311					5.37	2.46072	0.246072			5.37	2.19173	0.219173
												1345	241.276			1345	1028.45			1345	-59926.3			1345	-3.18505			1345	135.204					5.39	2.46242	0.246242			5.39	2.17716	0.217716
												1350	241.312			1350	1028.61			1350	-59899.4			1350	-3.4654			1350	136.198					5.41	2.44542	0.244542			5.41	2.17347	0.217347
												1355	241.315			1355	1028.62			1355	-59935			1355	-3.35941			1355	136.985					5.43	2.46231	0.246231			5.43	2.13569	0.213569
												1360	241.331			1360	1028.69			1360	-59909.6			1360	-3.42871			1360	137.685					5.45	2.45217	0.245217			5.45	2.16915	0.216915
												1365	241.317			1365	1028.63			1365	-59949			1365	-3.25714			1365	138.531					5.47	2.45855	0.245855			5.47	2.17761	0.217761
												1370	241.322			1370	1028.65			1370	-59919.6			1370	-3.27816			1370	139.436					5.49	2.47229	0.247229			5.49	2.15253	0.215253
												1375	241.334			1375	1028.7			1375	-59904.9			1375	-3.45062			1375	140.226					5.51	2.47735	0.247735			5.51	2.17421	0.217421
												1380	241.355			1380	1028.79			1380	-59887.7			1380	-3.31618			1380	141.133					5.53	2.48498	0.248498			5.53	2.17095	0.217095
												1385	241.353			1385	1028.78			1385	-59901.9			1385	-3.19725			1385	142.098					5.55	2.46787	0.246787			5.55	2.15771	0.215771
												1390	241.341			1390	1028.73			1390	-59908			1390	-3.19095			1390	142.97					5.57	2.48651	0.248651			5.57	2.17884	0.217884
												1395	241.347			1395	1028.75			1395	-59910.4			1395	-3.26531			1395	144.051					5.59	2.46614	0.246614			5.59	2.13865	0.213865
												1400	241.36			1400	1028.81			1400	-59885.9			1400	-3.28042			1400	144.706					5.61	2.45747	0.245747			5.61	2.14	0.214
												1405	241.355			1405	1028.79			1405	-59916.1			1405	-3.48174			1405	145.472					5.63	2.47327	0.247327			5.63	2.13039	0.213039
												1410	241.348			1410	1028.76			1410	-59932.9			1410	-3.17273			1410	146.33					5.65	2.47479	0.247479			5.65	2.10186	0.210186
												1415	241.351			1415	1028.77			1415	-59944.7			1415	-3.22953			1415	147.253					5.67	2.47019	0.247019			5.67	2.11871	0.211871
												1420	241.366			1420	1028.84			1420	-59908.8			1420	-3.25619			1420	148.121					5.69	2.49113	0.249113			5.69	2.0975	0.20975
												1425	241.361			1425	1028.81			1425	-59943.8			1425	-3.26554			1425	149.105					5.71	2.47339	0.247339			5.71	2.13431	0.213431
												1430	241.353			1430	1028.78			1430	-59927.3			1430	-3.2073			1430	150.303					5.73	2.51622	0.251622			5.73	2.13879	0.213879
												1435	241.354			1435	1028.78			1435	-59945.2			1435	-3.23636			1435	151.634					5.75	2.5509	0.25509			5.75	2.17842	0.217842
												1440	241.352			1440	1028.78			1440	-59948.9			1440	-3.30028			1440	153.065					5.77	2.58397	0.258397			5.77	2.2203	0.22203
												1445	241.345			1445	1028.75			1445	-59988.6			1445	-3.49988			1445	154.81					5.79	2.60595	0.260595			5.79	2.26655	0.226655
												1450	241.351			1450	1028.77			1450	-59953.4			1450	-3.3876			1450	156.287					5.81	2.61878	0.261878			5.81	2.2862	0.22862
												1455	241.353			1455	1028.78			1455	-59947.4			1455	-3.2822			1455	157.404					5.83	2.64094	0.264094			5.83	2.33115	0.233115
												1460	241.356			1460	1028.79			1460	-59962.8			1460	-3.1828			1460	158.901					5.85	2.64426	0.264426			5.85	2.34498	0.234498
												1465	241.358			1465	1028.8			1465	-59945.7			1465	-3.21615			1465	159.933					5.87	2.62834	0.262834			5.87	2.33581	0.233581
												1470	241.344			1470	1028.74			1470	-59967.3			1470	-3.25367			1470	159.901					5.89	2.6256	0.26256			5.89	2.32487	0.232487
												1475	241.332			1475	1028.69			1475	-60004.6			1475	-3.29154			1475	160.237					5.91	2.60737	0.260737			5.91	2.30783	0.230783
												1480	241.314			1480	1028.61			1480	-59986.8			1480	-3.39494			1480	161.061					5.93	2.58876	0.258876			5.93	2.29843	0.229843
												1485	241.326			1485	1028.66			1485	-59963.1			1485	-3.46732			1485	162.692					5.95	2.58692	0.258692			5.95	2.26374	0.226374
												1490	241.315			1490	1028.62			1490	-59953.4			1490	-3.22569			1490	163.643					5.97	2.57849	0.257849			5.97	2.25496	0.225496
												1495	241.309			1495	1028.59			1495	-59985			1495	-3.27202			1495	164.319					5.99	2.58202	0.258202			5.99	2.22724	0.222724
												1500	241.292			1500	1028.52			1500	-59996.8			1500	-3.25719			1500	166.268					6.01	2.58231	0.258231			6.01	2.22959	0.222959
																																		6.03	2.58106	0.258106			6.03	2.2408	0.22408
																																		6.05	2.6103	0.26103			6.05	2.23786	0.223786
																																		6.07	2.59674	0.259674			6.07	2.24819	0.224819
																																		6.09	2.60541	0.260541			6.09	2.26484	0.226484
																																		6.11	2.6446	0.26446			6.11	2.28719	0.228719
																																		6.13	2.65635	0.265635			6.13	2.28388	0.228388
SBR-S(z向速度）				SBR-S(z向浓度）				SBR-S(z向温度）				SBR-S温度				SBR-S动能				SBR-S总能量				SBR-S压力				SBR-S MSD						6.15	2.6756	0.26756			6.15	2.31588	0.231588
																																		6.17	2.70846	0.270846			6.17	2.33681	0.233681
0.256847	0			0.256847	0			0.256847	0			0	243	242.837		0	957.572	956.93		0	-59145.7	-60087.4		0	1.50673	-3.77662		0	0	39.324				6.19	2.70661	0.270661			6.19	2.3599	0.23599
0.77054	0			0.77054	0			0.77054	0			5	255.673	259.609		5	1007.51	1023.02		5	-59870.7	-60161.5		5	-1.26569	-3.86309		5	0.88117	92.2875				6.21	2.74407	0.274407			6.21	2.38051	0.238051
1.28423	0			1.28423	0			1.28423	0			10	259.609			10	1023.02			10	-59867.8			10	-2.17252			10	1.17914					6.23	2.73246	0.273246			6.23	2.39956	0.239956
1.79793	0			1.79793	0			1.79793	0			15	259.138			15	1021.17			15	-59915.3			15	-2.56142			15	1.39695					6.25	2.74736	0.274736			6.25	2.41111	0.241111
2.31162	0			2.31162	0			2.31162	0			20	258.196			20	1017.45			20	-59922.7			20	-2.83216			20	1.66609					6.27	2.75679	0.275679			6.27	2.43385	0.243385
2.82531	0			2.82531	0			2.82531	0			25	258.284			25	1017.8			25	-59940.4			25	-3.00413			25	1.86134					6.29	2.72679	0.272679			6.29	2.44168	0.244168
3.33901	0			3.33901	0			3.33901	0			30	258.557			30	1018.88			30	-59971.7			30	-3.11958			30	2.07136					6.31	2.74221	0.274221			6.31	2.44398	0.244398
3.8527	0			3.8527	0			3.8527	0			35	257.815			35	1015.95			35	-59967.7			35	-3.20875			35	2.27722					6.33	2.74942	0.274942			6.33	2.44764	0.244764
4.36639	0			4.36639	0			4.36639	0			40	257.466			40	1014.58			40	-59987.8			40	-3.27542			40	2.46443					6.35	2.72602	0.272602			6.35	2.46133	0.246133
4.88009	0			4.88009	0			4.88009	0			45	256.644			45	1011.34			45	-59982.8			45	-3.31906			45	2.68349					6.37	2.73787	0.273787			6.37	2.4525	0.24525
5.39378	0			5.39378	0			5.39378	0			50	255.645			50	1007.4			50	-60002.3			50	-3.37106			50	2.84108					6.39	2.72799	0.272799			6.39	2.44347	0.244347
5.90747	0			5.90747	0			5.90747	0			55	254.566			55	1003.15			55	-60047.8			55	-3.41565			55	3.00263					6.41	2.71122	0.271122			6.41	2.43185	0.243185
6.42117	0			6.42117	0			6.42117	0			60	254.022			60	1001.01			60	-60030			60	-3.44324			60	3.20202					6.43	2.71402	0.271402			6.43	2.42555	0.242555
6.93486	0			6.93486	0			6.93486	0			65	253.298			65	998.152			65	-60029.2			65	-3.47733			65	3.35635					6.45	2.73284	0.273284			6.45	2.43877	0.243877
7.44855	0.187566	0.155954		7.44855	0.174086	12.0182		7.44855	229.731	248.854		70	252.619			70	995.476			70	-60075.2			70	-3.51489			70	3.54101					6.47	2.74293	0.274293			6.47	2.45191	0.245191
7.96225	-0.183691	2.04588		7.96225	1.69258			7.96225	237.893			75	251.728			75	991.964			75	-60039.4			75	-3.54717			75	3.68953					6.49	2.74601	0.274601			6.49	2.45301	0.245301
8.47594	0.0124847			8.47594	11.2142			8.47594	242.601			80	250.838			80	988.457			80	-60076.8			80	-3.56373			80	3.85437					6.51	2.74799	0.274799			6.51	2.44336	0.244336
8.98964	0.0318882			8.98964	12.0182			8.98964	243.219			85	250.53			85	987.246			85	-60081.6			85	-3.57756			85	3.99614					6.53	2.74126	0.274126			6.53	2.46128	0.246128
9.50333	0.16033			9.50333	3.2948			9.50333	241.238			90	250.188			90	985.898			90	-60076			90	-3.59458			90	4.1336					6.55	2.72513	0.272513			6.55	2.44873	0.244873
10.017	0.195555			10.017	1.56412			10.017	239.388			95	249.977			95	985.065			95	-60045			95	-3.60695			95	4.25653					6.57	2.76677	0.276677			6.57	2.47131	0.247131
10.5307	-0.00861818			10.5307	1.35903			10.5307	238.425			100	249.358			100	982.627			100	-60098.3			100	-3.6228			100	4.42402					6.59	2.75168	0.275168			6.59	2.48121	0.248121
11.0444	0.0976495			11.0444	1.73023			11.0444	240.672			105	249.173			105	981.897			105	-60034.1			105	-3.63833			105	4.57389					6.61	2.753	0.2753			6.61	2.48448	0.248448
11.5581	-0.0160254			11.5581	2.30122			11.5581	238.603			110	248.891			110	980.785			110	-60068.2			110	-3.64695			110	4.71178					6.63	2.74832	0.274832			6.63	2.51683	0.251683
12.0718	0.0181985			12.0718	3.26024			12.0718	242.47			115	248.633			115	979.771			115	-60062.7			115	-3.65736			115	4.85362					6.65	2.75859	0.275859			6.65	2.51395	0.251395
12.5855	-0.00944427			12.5855	2.31672			12.5855	242.83			120	248.452			120	979.057			120	-60082.3			120	-3.67055			120	4.9806					6.67	2.7231	0.27231			6.67	2.50997	0.250997
13.0992	0.224421			13.0992	1.30764			13.0992	243.759			125	248.201			125	978.068			125	-60078.2			125	-3.67781			125	5.17114					6.69	2.73109	0.273109			6.69	2.49435	0.249435
13.6129	0.0437606			13.6129	1.15172			13.6129	243.315			130	248.041			130	977.438			130	-60034.7			130	-3.68888			130	5.34514					6.71	2.70532	0.270532			6.71	2.48783	0.248783
14.1266	0.126099			14.1266	1.09635			14.1266	248.854			135	247.912			135	976.927			135	-60055.6			135	-3.69827			135	5.49147					6.73	2.675	0.2675			6.73	2.43857	0.243857
14.6403	-0.120018			14.6403	1.88837			14.6403	239.868			140	247.733			140	976.223			140	-60072.7			140	-3.71176			140	5.67938					6.75	2.66085	0.266085			6.75	2.42908	0.242908
15.154	-0.0126605			15.154	3.69081			15.154	240.002			145	247.545			145	975.482			145	-60056.3			145	-3.72144			145	5.8678					6.77	2.64325	0.264325			6.77	2.4098	0.24098
15.6677	0.0275013			15.6677	3.21639			15.6677	239.117			150	247.289			150	974.471			150	-60089.7			150	-3.72695			150	6.05063					6.79	2.61295	0.261295			6.79	2.39261	0.239261
16.1813	-0.044433			16.1813	2.00266			16.1813	240.274			155	247.096			155	973.712			155	-60113.3			155	-3.73374			155	6.28345					6.81	2.60686	0.260686			6.81	2.3447	0.23447
16.695	-0.0429039			16.695	1.51894			16.695	240.072			160	246.742			160	972.319			160	-60120.1			160	-3.73733			160	6.52769					6.83	2.58139	0.258139			6.83	2.34128	0.234128
17.2087	-0.0838061			17.2087	1.84319			17.2087	244.347			165	246.345			165	970.753			165	-60113.6			165	-3.74093			165	6.75341					6.85	2.56482	0.256482			6.85	2.30967	0.230967
17.7224	0.0953194			17.7224	3.23455			17.7224	237.805			170	246.009			170	969.429			170	-60110.9			170	-3.74487			170	7.00533					6.87	2.54153	0.254153			6.87	2.30067	0.230067
18.2361	-0.0621895			18.2361	5.75548			18.2361	243.726			175	245.628			175	967.928			175	-60110.5			175	-3.75046			175	7.2357					6.89	2.54146	0.254146			6.89	2.28906	0.228906
18.7498	-0.0045613			18.7498	11.3648			18.7498	243.426			180	245.696			180	968.197			180	-60050.9			180	-3.75314			180	7.49331					6.91	2.52017	0.252017			6.91	2.27594	0.227594
19.2635	-0.00170025			19.2635	8.59402			19.2635	240.767			185	245.666			185	968.078			185	-60080.7			185	-3.75735			185	7.75365					6.93	2.54764	0.254764			6.93	2.28513	0.228513
19.7772	0.198087			19.7772	2.31495			19.7772	241.332			190	245.507			190	967.452			190	-60100			190	-3.76184			190	8.02112					6.95	2.53194	0.253194			6.95	2.26028	0.226028
20.2909	2.04588			20.2909	0.0947951			20.2909	238.871			195	245.379			195	966.948			195	-60077.1			195	-3.76743			195	8.25085					6.97	2.51181	0.251181			6.97	2.28911	0.228911
20.8046	0			20.8046	0			20.8046	0			200	245.195			200	966.221			200	-60108.2			200	-3.76987			200	8.46671					6.99	2.52525	0.252525			6.99	2.25794	0.225794
21.3183	0			21.3183	0			21.3183	0			205	244.932			205	965.185			205	-60134.4			205	-3.77524			205	8.73624					7.01	2.52749	0.252749			7.01	2.25936	0.225936
21.832	0			21.832	0			21.832	0			210	244.721			210	964.353			210	-60091.7			210	-3.77996			210	8.99702					7.03	2.51486	0.251486			7.03	2.27773	0.227773
22.3457	0			22.3457	0			22.3457	0			215	244.488			215	963.436			215	-60118.9			215	-3.78286			215	9.23041					7.05	2.52947	0.252947			7.05	2.27111	0.227111
22.8594	0			22.8594	0			22.8594	0			220	244.286			220	962.639			220	-60111.1			220	-3.78702			220	9.48182					7.07	2.53547	0.253547			7.07	2.28235	0.228235
23.3731	0			23.3731	0			23.3731	0			225	244.008			225	961.546			225	-60132.4			225	-3.78958			225	9.6954					7.09	2.54735	0.254735			7.09	2.27081	0.227081
23.8867	0			23.8867	0			23.8867	0			230	243.89			230	961.077			230	-60093			230	-3.79349			230	9.93532					7.11	2.54796	0.254796			7.11	2.27508	0.227508
24.4004	0			24.4004	0			24.4004	0			235	243.794			235	960.701			235	-60097.8			235	-3.7953			235	10.1687					7.13	2.5613	0.25613			7.13	2.27592	0.227592
24.9141	0			24.9141	0			24.9141	0			240	243.54			240	959.699			240	-60065.3			240	-3.79736			240	10.4282					7.15	2.54862	0.254862			7.15	2.27211	0.227211
25.4278	0			25.4278	0			25.4278	0			245	243.49			245	959.503			245	-60099.3			245	-3.79885			245	10.6792					7.17	2.54835	0.254835			7.17	2.26661	0.226661
25.9415	0			25.9415	0			25.9415	0			250	243.302			250	958.762			250	-60130.1			250	-3.79867			250	10.9029					7.19	2.55405	0.255405			7.19	2.29888	0.229888
26.4552	0			26.4552	0			26.4552	0			255	243.223			255	958.451			255	-60125.8			255	-3.80132			255	11.1916					7.21	2.56526	0.256526			7.21	2.27828	0.227828
26.9689	0			26.9689	0			26.9689	0			260	243.245			260	958.537			260	-60103			260	-3.80284			260	11.5229					7.23	2.5662	0.25662			7.23	2.28341	0.228341
27.4826	0			27.4826	0			27.4826	0			265	243.052			265	957.775			265	-60072.7			265	-3.80248			265	11.8206					7.25	2.56508	0.256508			7.25	2.28313	0.228313
27.9963	0			27.9963	0			27.9963	0			270	242.923			270	957.27			270	-60153.7			270	-3.80338			270	12.1391					7.27	2.56403	0.256403			7.27	2.27329	0.227329
28.51	0			28.51	0			28.51	0			275	242.815			275	956.842			275	-60086.3			275	-3.80036			275	12.4531					7.29	2.56427	0.256427			7.29	2.27934	0.227934
29.0237	0			29.0237	0			29.0237	0			280	242.697			280	956.379			280	-60085.8			280	-3.80172			280	12.7862					7.31	2.55363	0.255363			7.31	2.28349	0.228349
29.5374	0			29.5374	0			29.5374	0			285	242.55			285	955.798			285	-60093.3			285	-3.80124			285	13.1322					7.33	2.55321	0.255321			7.33	2.26852	0.226852
30.0511	0			30.0511	0			30.0511	0			290	242.469			290	955.478			290	-60142.6			290	-3.80414			290	13.4594					7.35	2.54717	0.254717			7.35	2.27665	0.227665
30.5648	0			30.5648	0			30.5648	0			295	242.348			295	955.002			295	-60130.3			295	-3.80691			295	13.8425					7.37	2.54785	0.254785			7.37	2.27818	0.227818
31.0785	0			31.0785	0			31.0785	0			300	242.317			300	954.881			300	-60120.4			300	-3.80621			300	14.2148					7.39	2.53633	0.253633			7.39	2.24187	0.224187
31.5921	0			31.5921	0			31.5921	0			305	242.245			305	954.596			305	-60098.9			305	-3.80778			305	14.5569					7.41	2.52765	0.252765			7.41	2.25125	0.225125
32.1058	0			32.1058	0			32.1058	0			310	242.144			310	954.198			310	-60114.6			310	-3.81094			310	14.9596					7.43	2.52005	0.252005			7.43	2.22737	0.222737
32.6195	0			32.6195	0			32.6195	0			315	242.067			315	953.895			315	-60109.3			315	-3.81254			315	15.3561					7.45	2.49889	0.249889			7.45	2.21408	0.221408
33.1332	0			33.1332	0			33.1332	0			320	242.03			320	953.749			320	-60110.6			320	-3.81269			320	15.7366					7.47	2.48253	0.248253			7.47	2.21311	0.221311
33.6469	0			33.6469	0			33.6469	0			325	241.982			325	953.561			325	-60087			325	-3.81365			325	16.1158					7.49	2.46393	0.246393			7.49	2.18591	0.218591
34.1606	0			34.1606	0			34.1606	0			330	241.914			330	953.292			330	-60116			330	-3.81646			330	16.5097					7.51	2.46529	0.246529			7.51	2.16611	0.216611
34.6743	0			34.6743	0			34.6743	0			335	241.908			335	953.271			335	-60087.9			335	-3.81773			335	16.8765					7.53	2.42138	0.242138			7.53	2.16643	0.216643
35.188	0			35.188	0			35.188	0			340	241.896			340	953.22			340	-60080.6			340	-3.81782			340	17.2344					7.55	2.41937	0.241937			7.55	2.13831	0.213831
35.7017	0			35.7017	0			35.7017	0			345	241.883			345	953.169			345	-60055.7			345	-3.82007			345	17.5849					7.57	2.40557	0.240557			7.57	2.13933	0.213933
36.2154	0			36.2154	0			36.2154	0			350	241.913			350	953.29			350	-60061.2			350	-3.82024			350	17.9604					7.59	2.39557	0.239557			7.59	2.13064	0.213064
36.7291	0			36.7291	0			36.7291	0			355	241.978			355	953.545			355	-60050			355	-3.81954			355	18.3498					7.61	2.39512	0.239512			7.61	2.11776	0.211776
37.2428	0			37.2428	0			37.2428	0			360	241.939			360	953.392			360	-60069.7			360	-3.82074			360	18.6246					7.63	2.37291	0.237291			7.63	2.11695	0.211695
37.7565	0			37.7565	0			37.7565	0			365	241.988			365	953.584			365	-60092.4			365	-3.82234			365	18.9319					7.65	2.38181	0.238181			7.65	2.08689	0.208689
38.2702	0			38.2702	0			38.2702	0			370	242.058			370	953.861			370	-60070.2			370	-3.82141			370	19.2056					7.67	2.36362	0.236362			7.67	2.08133	0.208133
38.7839	0			38.7839	0			38.7839	0			375	242.064			375	953.883			375	-60073.7			375	-3.8226			375	19.5323					7.69	2.35063	0.235063			7.69	2.06858	0.206858
39.2975	0			39.2975	0			39.2975	0			380	242.046			380	953.811			380	-60076.3			380	-3.82287			380	19.8781					7.71	2.34892	0.234892			7.71	2.07174	0.207174
39.8112	0			39.8112	0			39.8112	0			385	242.061			385	953.872			385	-60093.2			385	-3.82582			385	20.1867					7.73	2.3385	0.23385			7.73	2.04615	0.204615
40.3249	0			40.3249	0			40.3249	0			390	242.1			390	954.026			390	-60092.6			390	-3.8276			390	20.531					7.75	2.34679	0.234679			7.75	2.04809	0.204809
40.8386	0			40.8386	0			40.8386	0			395	242.107			395	954.055			395	-60095.4			395	-3.82744			395	20.8472					7.77	2.33006	0.233006			7.77	2.04915	0.204915
41.3523	0			41.3523	0			41.3523	0			400	242.08			400	953.947			400	-60114.6			400	-3.82895			400	21.156					7.79	2.31795	0.231795			7.79	2.02991	0.202991
41.866	0			41.866	0			41.866	0			405	242.052			405	953.837			405	-60061			405	-3.83023			405	21.5064					7.81	2.32248	0.232248			7.81	2.02918	0.202918
42.3797	0			42.3797	0			42.3797	0			410	242.139			410	954.18			410	-60037.2			410	-3.82939			410	21.8274					7.83	2.30569	0.230569			7.83	2.0241	0.20241
42.8934	0			42.8934	0			42.8934	0			415	242.144			415	954.201			415	-60089.5			415	-3.83047			415	22.1488					7.85	2.31977	0.231977			7.85	2.02264	0.202264
43.4071	0			43.4071	0			43.4071	0			420	242.124			420	954.121			420	-60096.3			420	-3.82976			420	22.4608					7.87	2.32867	0.232867			7.87	2.0254	0.20254
43.9208	0			43.9208	0			43.9208	0			425	242.121			425	954.109			425	-60063.1			425	-3.83312			425	22.8101					7.89	2.33797	0.233797			7.89	2.03057	0.203057
44.4345	0			44.4345	0			44.4345	0			430	242.099			430	954.02			430	-60065			430	-3.83388			430	23.1826					7.91	2.33674	0.233674			7.91	2.01632	0.201632
44.9482	0			44.9482	0			44.9482	0			435	242.123			435	954.116			435	-60087.8			435	-3.83488			435	23.5121					7.93	2.32912	0.232912			7.93	2.0284	0.20284
45.4619	0			45.4619	0			45.4619	0			440	242.15			440	954.223			440	-60071.9			440	-3.83483			440	23.849					7.95	2.33103	0.233103			7.95	2.04227	0.204227
45.9756	0			45.9756	0			45.9756	0			445	242.107			445	954.053			445	-60091.9			445	-3.83498			445	24.189					7.97	2.34365	0.234365			7.97	2.0469	0.20469
												450	242.065			450	953.888			450	-60095.1			450	-3.83497			450	24.5141					7.99	2.33811	0.233811			7.99	2.058	0.2058
												455	242.027			455	953.738			455	-60106			455	-3.83601			455	24.9					8.01	2.35098	0.235098			8.01	2.05019	0.205019
												460	242.002			460	953.638			460	-60093.4			460	-3.83516			460	25.2897					8.03	2.33971	0.233971			8.03	2.05159	0.205159
												465	241.987			465	953.579			465	-60084.8			465	-3.83509			465	25.6935					8.05	2.35986	0.235986			8.05	2.05367	0.205367
												470	241.957			470	953.462			470	-60095.5			470	-3.83519			470	26.0994					8.07	2.37119	0.237119			8.07	2.06247	0.206247
												475	241.933			475	953.366			475	-60087.1			475	-3.83531			475	26.4485					8.09	2.3559	0.23559			8.09	2.05218	0.205218
												480	241.877			480	953.146			480	-60133			480	-3.83661			480	26.7847					8.11	2.36061	0.236061			8.11	2.06015	0.206015
												485	241.844			485	953.016			485	-60126			485	-3.83856			485	27.1331					8.13	2.34504	0.234504			8.13	2.06048	0.206048
												490	241.793			490	952.816			490	-60098.5			490	-3.83884			490	27.5281					8.15	2.3676	0.23676			8.15	2.0665	0.20665
												495	241.748			495	952.637			495	-60116.2			495	-3.83807			495	27.9122					8.17	2.35932	0.235932			8.17	2.05736	0.205736
												500	241.679			500	952.367			500	-60126.8			500	-3.83787			500	28.1778					8.19	2.3635	0.23635			8.19	2.06234	0.206234
												505	241.678			505	952.364			505	-60077.7			505	-3.8386			505	28.4909					8.21	2.35526	0.235526			8.21	2.05092	0.205092
												510	241.675			510	952.352			510	-60138.5			510	-3.83964			510	28.8138					8.23	2.34069	0.234069			8.23	2.05647	0.205647
												515	241.66			515	952.29			515	-60110.3			515	-3.84			515	29.1095					8.25	2.36136	0.236136			8.25	2.0633	0.20633
												520	241.662			520	952.299			520	-60128.9			520	-3.84126			520	29.4392					8.27	2.36178	0.236178			8.27	2.06155	0.206155
												525	241.62			525	952.134			525	-60091.4			525	-3.84401			525	29.7477					8.29	2.36072	0.236072			8.29	2.06276	0.206276
												530	241.616			530	952.116			530	-60079.2			530	-3.84636			530	30.0767					8.31	2.35579	0.235579			8.31	2.07415	0.207415
												535	241.563			535	951.907			535	-60130.2			535	-3.84738			535	30.391					8.33	2.37318	0.237318			8.33	2.07284	0.207284
												540	241.571			540	951.941			540	-60100.2			540	-3.84671			540	30.7098					8.35	2.36286	0.236286			8.35	2.07998	0.207998
												545	241.574			545	951.953			545	-60063.6			545	-3.84917			545	31.0165					8.37	2.37652	0.237652			8.37	2.08453	0.208453
												550	241.609			550	952.091			550	-60087.9			550	-3.85121			550	31.315					8.39	2.35795	0.235795			8.39	2.06938	0.206938
												555	241.665			555	952.313			555	-60049.4			555	-3.85204			555	31.6729					8.41	2.37152	0.237152			8.41	2.07974	0.207974
												560	241.698			560	952.442			560	-60067.2			560	-3.85327			560	31.9744					8.43	2.38731	0.238731			8.43	2.08418	0.208418
												565	241.777			565	952.752			565	-60061.4			565	-3.85361			565	32.2787					8.45	2.37863	0.237863			8.45	2.08022	0.208022
												570	241.841			570	953.005			570	-60099.2			570	-3.85408			570	32.6511					8.47	2.37268	0.237268			8.47	2.07718	0.207718
												575	241.876			575	953.144			575	-60069.2			575	-3.85405			575	32.9733					8.49	2.37821	0.237821			8.49	2.09411	0.209411
												580	241.923			580	953.329			580	-60066.3			580	-3.85442			580	33.3507					8.51	2.3779	0.23779			8.51	2.08911	0.208911
												585	241.94			585	953.397			585	-60085.9			585	-3.85421			585	33.7005					8.53	2.39164	0.239164			8.53	2.08673	0.208673
												590	241.937			590	953.384			590	-60088.6			590	-3.85425			590	34.0767					8.55	2.377	0.2377			8.55	2.08306	0.208306
												595	241.905			595	953.258			595	-60097			595	-3.85592			595	34.4563					8.57	2.39719	0.239719			8.57	2.09688	0.209688
												600	241.874			600	953.133			600	-60100.9			600	-3.85527			600	34.7845					8.59	2.40324	0.240324			8.59	2.11553	0.211553
												605	241.893			605	953.21			605	-60078.9			605	-3.85424			605	35.1655					8.61	2.38725	0.238725			8.61	2.11504	0.211504
												610	241.876			610	953.143			610	-60093.7			610	-3.85402			610	35.4896					8.63	2.40987	0.240987			8.63	2.12658	0.212658
												615	241.861			615	953.084			615	-60108.3			615	-3.85459			615	35.8513					8.65	2.39735	0.239735			8.65	2.13088	0.213088
												620	241.835			620	952.979			620	-60131.1			620	-3.85501			620	36.1821					8.67	2.40198	0.240198			8.67	2.13327	0.213327
												625	241.783			625	952.777			625	-60131.1			625	-3.85536			625	36.4539					8.69	2.39909	0.239909			8.69	2.1468	0.21468
												630	241.768			630	952.719			630	-60121.2			630	-3.85615			630	36.7699					8.71	2.39611	0.239611			8.71	2.13669	0.213669
												635	241.795			635	952.824			635	-60096.6			635	-3.85532			635	37.083					8.73	2.39416	0.239416			8.73	2.14359	0.214359
												640	241.764			640	952.702			640	-60105.5			640	-3.85675			640	37.3001					8.75	2.38197	0.238197			8.75	2.14085	0.214085
												645	241.709			645	952.484			645	-60101.1			645	-3.85737			645	37.4982					8.77	2.37795	0.237795			8.77	2.13249	0.213249
												650	241.657			650	952.278			650	-60118.9			650	-3.8575			650	37.6353					8.79	2.37588	0.237588			8.79	2.12723	0.212723
												655	241.661			655	952.296			655	-60122.3			655	-3.85746			655	37.8094					8.81	2.35602	0.235602			8.81	2.12089	0.212089
												660	241.594			660	952.033			660	-60109.7			660	-3.85736			660	37.9869					8.83	2.36091	0.236091			8.83	2.09989	0.209989
												665	241.563			665	951.91			665	-60115			665	-3.85786			665	38.1725					8.85	2.34016	0.234016			8.85	2.10605	0.210605
												670	241.579			670	951.974			670	-60102.9			670	-3.85848			670	38.3995					8.87	2.33194	0.233194			8.87	2.10523	0.210523
												675	241.521			675	951.745			675	-60121.8			675	-3.85804			675	38.6491					8.89	2.33292	0.233292			8.89	2.09008	0.209008
												680	241.49			680	951.621			680	-60133.3			680	-3.85698			680	38.8628					8.91	2.32616	0.232616			8.91	2.08237	0.208237
												685	241.425			685	951.366			685	-60133.2			685	-3.856			685	39.0282					8.93	2.32627	0.232627			8.93	2.07077	0.207077
												690	241.394			690	951.243			690	-60110.5			690	-3.85683			690	39.2753					8.95	2.31059	0.231059			8.95	2.07717	0.207717
												695	241.375			695	951.17			695	-60161.5			695	-3.85798			695	39.5194					8.97	2.30085	0.230085			8.97	2.06106	0.206106
												700	241.348			700	951.062			700	-60125.3			700	-3.8573			700	39.7711					8.99	2.30211	0.230211			8.99	2.07728	0.207728
												705	241.353			705	951.081			705	-60097.2			705	-3.85696			705	40.041					9.01	2.2898	0.22898			9.01	2.06004	0.206004
												710	241.335			710	951.012			710	-60113.1			710	-3.85803			710	40.2815					9.03	2.26583	0.226583			9.03	2.05132	0.205132
												715	241.323			715	950.963			715	-60112.9			715	-3.85816			715	40.569					9.05	2.27125	0.227125			9.05	2.05805	0.205805
												720	241.285			720	950.814			720	-60111.3			720	-3.85699			720	40.8097					9.07	2.27488	0.227488			9.07	2.04913	0.204913
												725	241.266			725	950.739			725	-60123.4			725	-3.85674			725	41.1007					9.09	2.25809	0.225809			9.09	2.0408	0.20408
												730	241.275			730	950.775			730	-60087.1			730	-3.85634			730	41.4066					9.11	2.25595	0.225595			9.11	2.03974	0.203974
												735	241.311			735	950.917			735	-60071.5			735	-3.855			735	41.6802					9.13	2.24952	0.224952			9.13	2.03298	0.203298
												740	241.321			740	950.954			740	-60066.2			740	-3.85427			740	41.8546					9.15	2.24652	0.224652			9.15	2.02583	0.202583
												745	241.337			745	951.02			745	-60139.6			745	-3.85481			745	42.1238					9.17	2.23501	0.223501			9.17	2.03526	0.203526
												750	241.336			750	951.013			750	-60112.2			750	-3.85435			750	42.4063					9.19	2.23465	0.223465			9.19	2.01108	0.201108
												755	241.326			755	950.974			755	-60115.9			755	-3.85495			755	42.6971					9.21	2.22971	0.222971			9.21	2.02543	0.202543
												760	241.31			760	950.914			760	-60092.6			760	-3.85529			760	43.0113					9.23	2.23792	0.223792			9.23	2.03139	0.203139
												765	241.301			765	950.877			765	-60098.7			765	-3.85573			765	43.3483					9.25	2.22248	0.222248			9.25	2.02116	0.202116
												770	241.327			770	950.979			770	-60084.3			770	-3.85603			770	43.6575					9.27	2.21122	0.221122			9.27	2.01604	0.201604
												775	241.338			775	951.022			775	-60101.9			775	-3.85549			775	43.9433					9.29	2.21541	0.221541			9.29	2.01386	0.201386
												780	241.359			780	951.106			780	-60087.8			780	-3.85611			780	44.2328					9.31	2.20326	0.220326			9.31	2.01931	0.201931
												785	241.342			785	951.038			785	-60114.9			785	-3.85554			785	44.5139					9.33	2.1984	0.21984			9.33	2.01277	0.201277
												790	241.337			790	951.018			790	-60094.4			790	-3.8551			790	44.7316					9.35	2.19692	0.219692			9.35	2.00815	0.200815
												795	241.32			795	950.952			795	-60099.3			795	-3.85486			795	44.9286					9.37	2.20383	0.220383			9.37	2.00295	0.200295
												800	241.275			800	950.775			800	-60117.9			800	-3.85527			800	45.1316					9.39	2.18337	0.218337			9.39	1.99825	0.199825
												805	241.269			805	950.752			805	-60088.5			805	-3.8548			805	45.3656					9.41	2.19462	0.219462			9.41	1.99942	0.199942
												810	241.247			810	950.663			810	-60106.1			810	-3.85457			810	45.577					9.43	2.18079	0.218079			9.43	1.98957	0.198957
												815	241.252			815	950.682			815	-60082.4			815	-3.85508			815	45.8708					9.45	2.17729	0.217729			9.45	1.99709	0.199709
												820	241.243			820	950.648			820	-60110.9			820	-3.85583			820	46.0989					9.47	2.17482	0.217482			9.47	1.99388	0.199388
												825	241.282			825	950.802			825	-60055.2			825	-3.85508			825	46.3649					9.49	2.17419	0.217419			9.49	1.99238	0.199238
												830	241.307			830	950.901			830	-60094.5			830	-3.85621			830	46.5885					9.51	2.16095	0.216095			9.51	1.99281	0.199281
												835	241.324			835	950.966			835	-60100.9			835	-3.85603			835	46.8224					9.53	2.15944	0.215944			9.53	1.97958	0.197958
												840	241.34			840	951.031			840	-60059			840	-3.85628			840	46.9837					9.55	2.15425	0.215425			9.55	1.9895	0.19895
												845	241.354			845	951.087			845	-60078.9			845	-3.85582			845	47.154					9.57	2.14387	0.214387			9.57	1.97782	0.197782
												850	241.357			850	951.097			850	-60102.3			850	-3.85569			850	47.3102					9.59	2.14086	0.214086			9.59	1.9697	0.19697
												855	241.341			855	951.033			855	-60098.3			855	-3.85669			855	47.486					9.61	2.12954	0.212954			9.61	1.96273	0.196273
												860	241.341			860	951.033			860	-60103.4			860	-3.85691			860	47.6091					9.63	2.14239	0.214239			9.63	1.97848	0.197848
												865	241.361			865	951.115			865	-60101.4			865	-3.85714			865	47.8849					9.65	2.13419	0.213419			9.65	1.96476	0.196476
												870	241.355			870	951.09			870	-60089.9			870	-3.85684			870	48.1209					9.67	2.13293	0.213293			9.67	1.95582	0.195582
												875	241.358			875	951.103			875	-60113.1			875	-3.85674			875	48.2938					9.69	2.12117	0.212117			9.69	1.95814	0.195814
												880	241.353			880	951.081			880	-60114.2			880	-3.85627			880	48.3908					9.71	2.1199	0.21199			9.71	1.95385	0.195385
												885	241.345			885	951.049			885	-60086.9			885	-3.85559			885	48.5326					9.73	2.11246	0.211246			9.73	1.95591	0.195591
												890	241.369			890	951.144			890	-60107.5			890	-3.8552			890	48.7037					9.75	2.11894	0.211894			9.75	1.95246	0.195246
												895	241.382			895	951.197			895	-60083.6			895	-3.856			895	48.8919					9.77	2.09496	0.209496			9.77	1.95474	0.195474
												900	241.393			900	951.238			900	-60095.5			900	-3.85632			900	49.036					9.79	2.09139	0.209139			9.79	1.94764	0.194764
												905	241.375			905	951.167			905	-60083.8			905	-3.8567			905	49.2074					9.81	2.08794	0.208794			9.81	1.94735	0.194735
												910	241.386			910	951.212			910	-60099.4			910	-3.85659			910	49.352					9.83	2.08942	0.208942			9.83	1.94298	0.194298
												915	241.39			915	951.229			915	-60074.6			915	-3.85715			915	49.5531					9.85	2.09118	0.209118			9.85	1.9547	0.19547
												920	241.382			920	951.196			920	-60071.1			920	-3.85702			920	49.7821					9.87	2.09966	0.209966			9.87	1.94578	0.194578
												925	241.367			925	951.136			925	-60112.3			925	-3.85685			925	49.9185					9.89	2.09111	0.209111			9.89	1.96104	0.196104
												930	241.37			930	951.148			930	-60115.9			930	-3.85727			930	50.1195					9.91	2.08521	0.208521			9.91	1.95019	0.195019
												935	241.344			935	951.046			935	-60097.6			935	-3.85684			935	50.1876					9.93	2.09039	0.209039			9.93	1.95844	0.195844
												940	241.343			940	951.044			940	-60094.2			940	-3.85689			940	50.2524					9.95	2.08748	0.208748			9.95	1.96615	0.196615
												945	241.323			945	950.962			945	-60151.5			945	-3.85738			945	50.3215					9.97	2.09722	0.209722			9.97	1.97201	0.197201
												950	241.318			950	950.945			950	-60119.8			950	-3.85611			950	50.4535					9.99	2.09752	0.209752			9.99	1.95876	0.195876
												955	241.299			955	950.868			955	-60112			955	-3.85717			955	50.7125					10.01	2.09758	0.209758			10.01	1.98333	0.198333
												960	241.3			960	950.871			960	-60102.8			960	-3.85777			960	51.0458					10.03	2.09757	0.209757			10.03	1.98167	0.198167
												965	241.292			965	950.842			965	-60100.9			965	-3.85723			965	51.2003					10.05	2.09667	0.209667			10.05	1.99296	0.199296
												970	241.273			970	950.767			970	-60110.1			970	-3.85695			970	51.4161					10.07	2.11054	0.211054			10.07	1.99892	0.199892
												975	241.282			975	950.804			975	-60083.9			975	-3.85621			975	51.5826					10.09	2.09464	0.209464			10.09	2.01026	0.201026
												980	241.276			980	950.78			980	-60104.9			980	-3.85604			980	51.7697					10.11	2.10365	0.210365			10.11	2.02001	0.202001
												985	241.251			985	950.679			985	-60110.5			985	-3.85626			985	51.949					10.13	2.10683	0.210683			10.13	2.01641	0.201641
												990	241.24			990	950.636			990	-60107.8			990	-3.85639			990	52.1478					10.15	2.0988	0.20988			10.15	2.03141	0.203141
												995	241.231			995	950.601			995	-60117			995	-3.85745			995	52.2842					10.17	2.11872	0.211872			10.17	2.03513	0.203513
												1000	241.228			1000	950.588			1000	-60080.6			1000	-3.85731			1000	52.3666					10.19	2.11274	0.211274			10.19	2.03792	0.203792
												1005	241.207			1005	950.505			1005	-60124.3			1005	-3.85704			1005	52.441					10.21	2.10747	0.210747			10.21	2.03799	0.203799
												1010	241.21			1010	950.518			1010	-60129.7			1010	-3.85655			1010	52.6028					10.23	2.11039	0.211039			10.23	2.04429	0.204429
												1015	241.224			1015	950.574			1015	-60120.9			1015	-3.85718			1015	52.703					10.25	2.10523	0.210523			10.25	2.04942	0.204942
												1020	241.23			1020	950.597			1020	-60087.9			1020	-3.85714			1020	52.8035					10.27	2.12217	0.212217			10.27	2.04832	0.204832
												1025	241.225			1025	950.578			1025	-60089.4			1025	-3.85713			1025	52.8513					10.29	2.11495	0.211495			10.29	2.0574	0.20574
												1030	241.222			1030	950.564			1030	-60118.8			1030	-3.85733			1030	52.7921					10.31	2.12344	0.212344			10.31	2.06069	0.206069
												1035	241.238			1035	950.629			1035	-60089.7			1035	-3.85692			1035	52.8468					10.33	2.12887	0.212887			10.33	2.04479	0.204479
												1040	241.236			1040	950.62			1040	-60118.2			1040	-3.85689			1040	53.0844					10.35	2.11946	0.211946			10.35	2.05511	0.205511
												1045	241.232			1045	950.607			1045	-60124.9			1045	-3.85702			1045	53.094					10.37	2.11599	0.211599			10.37	2.05524	0.205524
												1050	241.23			1050	950.596			1050	-60105.8			1050	-3.85693			1050	53.2432					10.39	2.12044	0.212044			10.39	2.06062	0.206062
												1055	241.256			1055	950.698			1055	-60100.7			1055	-3.85683			1055	53.3353					10.41	2.11888	0.211888			10.41	2.06413	0.206413
												1060	241.235			1060	950.618			1060	-60086.7			1060	-3.85669			1060	53.3921					10.43	2.13055	0.213055			10.43	2.0779	0.20779
												1065	241.228			1065	950.589			1065	-60097.6			1065	-3.85751			1065	53.4666					10.45	2.12719	0.212719			10.45	2.08218	0.208218
												1070	241.222			1070	950.565			1070	-60081.8			1070	-3.85749			1070	53.5139					10.47	2.12287	0.212287			10.47	2.08169	0.208169
												1075	241.243			1075	950.649			1075	-60105.4			1075	-3.85706			1075	53.5319					10.49	2.13051	0.213051			10.49	2.07353	0.207353
												1080	241.246			1080	950.66			1080	-60104.8			1080	-3.85712			1080	53.5951					10.51	2.13496	0.213496			10.51	2.07711	0.207711
												1085	241.244			1085	950.653			1085	-60076.3			1085	-3.85729			1085	53.5938					10.53	2.12832	0.212832			10.53	2.08522	0.208522
												1090	241.249			1090	950.672			1090	-60098			1090	-3.85745			1090	53.7255					10.55	2.13763	0.213763			10.55	2.08057	0.208057
												1095	241.284			1095	950.808			1095	-60101.7			1095	-3.85735			1095	53.8181					10.57	2.14136	0.214136			10.57	2.08319	0.208319
												1100	241.287			1100	950.82			1100	-60082.3			1100	-3.85741			1100	53.8274					10.59	2.13583	0.213583			10.59	2.09663	0.209663
												1105	241.309			1105	950.908			1105	-60071.1			1105	-3.85762			1105	53.963					10.61	2.13634	0.213634			10.61	2.09582	0.209582
												1110	241.298			1110	950.864			1110	-60050.3			1110	-3.85772			1110	54.0421					10.63	2.12859	0.212859			10.63	2.10216	0.210216
												1115	241.304			1115	950.887			1115	-60074.7			1115	-3.85695			1115	54.2726					10.65	2.12579	0.212579			10.65	2.10377	0.210377
												1120	241.319			1120	950.946			1120	-60094.9			1120	-3.85769			1120	54.3903					10.67	2.12563	0.212563			10.67	2.09962	0.209962
												1125	241.308			1125	950.905			1125	-60088.6			1125	-3.85733			1125	54.4101					10.69	2.12577	0.212577			10.69	2.11075	0.211075
												1130	241.308			1130	950.905			1130	-60129.2			1130	-3.85717			1130	54.5938					10.71	2.12222	0.212222			10.71	2.10028	0.210028
												1135	241.301			1135	950.879			1135	-60089.3			1135	-3.8571			1135	54.535					10.73	2.1277	0.21277			10.73	2.11216	0.211216
												1140	241.298			1140	950.865			1140	-60114.8			1140	-3.85751			1140	54.4865					10.75	2.12778	0.212778			10.75	2.10786	0.210786
												1145	241.272			1145	950.762			1145	-60132.2			1145	-3.85774			1145	54.4811					10.77	2.13187	0.213187			10.77	2.11419	0.211419
												1150	241.266			1150	950.741			1150	-60097.3			1150	-3.85791			1150	54.4792					10.79	2.12718	0.212718			10.79	2.11643	0.211643
												1155	241.25			1155	950.677			1155	-60118.5			1155	-3.85792			1155	54.7396					10.81	2.11657	0.211657			10.81	2.11943	0.211943
												1160	241.236			1160	950.622			1160	-60135.4			1160	-3.85838			1160	54.8813					10.83	2.12725	0.212725			10.83	2.12944	0.212944
												1165	241.225			1165	950.579			1165	-60108			1165	-3.8582			1165	55.0938					10.85	2.11622	0.211622			10.85	2.12835	0.212835
												1170	241.217			1170	950.547			1170	-60125.5			1170	-3.85794			1170	55.3421					10.87	2.11814	0.211814			10.87	2.12757	0.212757
												1175	241.191			1175	950.445			1175	-60134.9			1175	-3.85791			1175	55.6174					10.89	2.12003	0.212003			10.89	2.12772	0.212772
												1180	241.159			1180	950.319			1180	-60111			1180	-3.85746			1180	55.8665					10.91	2.10964	0.210964			10.91	2.1241	0.21241
												1185	241.165			1185	950.339			1185	-60128			1185	-3.85721			1185	56.0736					10.93	2.11364	0.211364			10.93	2.13001	0.213001
												1190	241.146			1190	950.265			1190	-60135.1			1190	-3.85725			1190	56.2647					10.95	2.1119	0.21119			10.95	2.12977	0.212977
												1195	241.126			1195	950.185			1195	-60111.6			1195	-3.85749			1195	56.459					10.97	2.09724	0.209724			10.97	2.11944	0.211944
												1200	241.126			1200	950.187			1200	-60081.2			1200	-3.85743			1200	56.6665					10.99	2.10172	0.210172			10.99	2.12201	0.212201
												1205	241.113			1205	950.134			1205	-60123.6			1205	-3.85839			1205	57.0091					11.01	2.09963	0.209963			11.01	2.10911	0.210911
												1210	241.12			1210	950.165			1210	-60108.6			1210	-3.85893			1210	57.2992					11.03	2.09346	0.209346			11.03	2.10741	0.210741
												1215	241.103			1215	950.096			1215	-60115.4			1215	-3.85913			1215	57.5695					11.05	2.089	0.2089			11.05	2.10612	0.210612
												1220	241.111			1220	950.127			1220	-60064.4			1220	-3.8587			1220	57.8332					11.07	2.09179	0.209179			11.07	2.09946	0.209946
												1225	241.119			1225	950.159			1225	-60095.7			1225	-3.85814			1225	58.131					11.09	2.07639	0.207639			11.09	2.09316	0.209316
												1230	241.143			1230	950.256			1230	-60069			1230	-3.85803			1230	58.3684					11.11	2.08508	0.208508			11.11	2.10193	0.210193
												1235	241.135			1235	950.223			1235	-60096.4			1235	-3.85858			1235	58.8489					11.13	2.07324	0.207324			11.13	2.09312	0.209312
												1240	241.156			1240	950.305			1240	-60083.3			1240	-3.85867			1240	59.2239					11.15	2.08159	0.208159			11.15	2.08874	0.208874
												1245	241.173			1245	950.373			1245	-60088.3			1245	-3.85808			1245	59.5359					11.17	2.0719	0.20719			11.17	2.0737	0.20737
												1250	241.204			1250	950.494			1250	-60070			1250	-3.85868			1250	59.7557					11.19	2.05904	0.205904			11.19	2.08962	0.208962
												1255	241.216			1255	950.541			1255	-60062.2			1255	-3.85888			1255	59.9796					11.21	2.0547	0.20547			11.21	2.06802	0.206802
												1260	241.219			1260	950.555			1260	-60074.6			1260	-3.85886			1260	60.3373					11.23	2.04909	0.204909			11.23	2.06992	0.206992
												1265	241.204			1265	950.496			1265	-60070.1			1265	-3.85873			1265	60.9015					11.25	2.04911	0.204911			11.25	2.06402	0.206402
												1270	241.215			1270	950.539			1270	-60078.5			1270	-3.85857			1270	61.3447					11.27	2.04971	0.204971			11.27	2.06381	0.206381
												1275	241.229			1275	950.594			1275	-60072.6			1275	-3.85898			1275	61.7617					11.29	2.03512	0.203512			11.29	2.06018	0.206018
												1280	241.215			1280	950.539			1280	-60091.4			1280	-3.85907			1280	62.1475					11.31	2.04241	0.204241			11.31	2.04953	0.204953
												1285	241.199			1285	950.475			1285	-60107.3			1285	-3.85956			1285	62.4975					11.33	2.03194	0.203194			11.33	2.04229	0.204229
												1290	241.206			1290	950.504			1290	-60057.2			1290	-3.85902			1290	62.9101					11.35	2.02906	0.202906			11.35	2.03811	0.203811
												1295	241.214			1295	950.536			1295	-60078.5			1295	-3.85896			1295	63.4527					11.37	2.02772	0.202772			11.37	2.03528	0.203528
												1300	241.23			1300	950.598			1300	-60097.8			1300	-3.85927			1300	63.6716					11.39	2.02346	0.202346			11.39	2.03231	0.203231
												1305	241.229			1305	950.594			1305	-60081.1			1305	-3.85948			1305	63.8807					11.41	2.01716	0.201716			11.41	2.03206	0.203206
												1310	241.231			1310	950.602			1310	-60099.2			1310	-3.85963			1310	63.7445					11.43	2.00787	0.200787			11.43	2.03035	0.203035
												1315	241.248			1315	950.67			1315	-60074			1315	-3.85959			1315	64.0086					11.45	2.00517	0.200517			11.45	2.02414	0.202414
												1320	241.247			1320	950.664			1320	-60105.7			1320	-3.8595			1320	64.2276					11.47	1.99627	0.199627			11.47	2.01234	0.201234
												1325	241.221			1325	950.563			1325	-60079.7			1325	-3.85923			1325	64.2045					11.49	1.98475	0.198475			11.49	2.01384	0.201384
												1330	241.217			1330	950.545			1330	-60117.3			1330	-3.85931			1330	64.7778					11.51	1.98475	0.198475			11.51	1.99837	0.199837
												1335	241.206			1335	950.503			1335	-60098.5			1335	-3.86003			1335	65.1546					11.53	1.98364	0.198364			11.53	2.00267	0.200267
												1340	241.195			1340	950.461			1340	-60094.4			1340	-3.85973			1340	65.5565					11.55	1.96867	0.196867			11.55	1.99807	0.199807
												1345	241.205			1345	950.5			1345	-60091.9			1345	-3.85949			1345	66.0303					11.57	1.97068	0.197068			11.57	1.97794	0.197794
												1350	241.194			1350	950.454			1350	-60091.9			1350	-3.8599			1350	66.6213					11.59	1.96133	0.196133			11.59	1.98131	0.198131
												1355	241.186			1355	950.424			1355	-60105.5			1355	-3.8602			1355	67.473					11.61	1.95475	0.195475			11.61	1.9688	0.19688
												1360	241.188			1360	950.432			1360	-60115.5			1360	-3.85981			1360	68.4549					11.63	1.94899	0.194899			11.63	1.97851	0.197851
												1365	241.166			1365	950.344			1365	-60111.3			1365	-3.86025			1365	69.3297					11.65	1.94928	0.194928			11.65	1.96642	0.196642
												1370	241.136			1370	950.227			1370	-60109			1370	-3.86059			1370	70.2458					11.67	1.94284	0.194284			11.67	1.95015	0.195015
												1375	241.129			1375	950.2			1375	-60055.6			1375	-3.86085			1375	71.3345					11.69	1.93603	0.193603			11.69	1.94605	0.194605
												1380	241.126			1380	950.186			1380	-60088.2			1380	-3.86073			1380	72.0895					11.71	1.93158	0.193158			11.71	1.94925	0.194925
												1385	241.14			1385	950.241			1385	-60082.8			1385	-3.86072			1385	72.5161					11.73	1.92549	0.192549			11.73	1.93927	0.193927
												1390	241.148			1390	950.276			1390	-60093.9			1390	-3.86102			1390	73.3085					11.75	1.92716	0.192716			11.75	1.92793	0.192793
												1395	241.151			1395	950.287			1395	-60075			1395	-3.86129			1395	74.1449					11.77	1.92538	0.192538			11.77	1.92743	0.192743
												1400	241.175			1400	950.38			1400	-60070.3			1400	-3.86169			1400	74.9482					11.79	1.90809	0.190809			11.79	1.92553	0.192553
												1405	241.171			1405	950.364			1405	-60079.8			1405	-3.86123			1405	75.7773					11.81	1.90726	0.190726			11.81	1.90847	0.190847
												1410	241.178			1410	950.394			1410	-60065.4			1410	-3.86181			1410	76.7343					11.83	1.90496	0.190496			11.83	1.9043	0.19043
												1415	241.189			1415	950.436			1415	-60103.5			1415	-3.86202			1415	77.4318					11.85	1.90625	0.190625			11.85	1.89633	0.189633
												1420	241.177			1420	950.389			1420	-60085			1420	-3.86241			1420	78.1428					11.87	1.8988	0.18988			11.87	1.89912	0.189912
												1425	241.187			1425	950.428			1425	-60088.1			1425	-3.8624			1425	78.8342					11.89	1.89689	0.189689			11.89	1.88982	0.188982
												1430	241.204			1430	950.493			1430	-60094.7			1430	-3.86252			1430	79.3818					11.91	1.89772	0.189772			11.91	1.88877	0.188877
												1435	241.206			1435	950.501			1435	-60093.5			1435	-3.86246			1435	80.3173					11.93	1.88485	0.188485			11.93	1.88199	0.188199
												1440	241.21			1440	950.52			1440	-60087.3			1440	-3.86249			1440	80.9287					11.95	1.88643	0.188643			11.95	1.88431	0.188431
												1445	241.225			1445	950.579			1445	-60090.4			1445	-3.86242			1445	81.3851					11.97	1.88215	0.188215			11.97	1.8726	0.18726
												1450	241.201			1450	950.481			1450	-60095.4			1450	-3.86203			1450	81.1273					11.99	1.88135	0.188135			11.99	1.87164	0.187164
												1455	241.205			1455	950.498			1455	-60112.7			1455	-3.8622			1455	80.8237					12.01	1.8836	0.18836			12.01	1.87152	0.187152
												1460	241.205			1460	950.5			1460	-60078.1			1460	-3.86164			1460	81.5036					12.03	1.87148	0.187148			12.03	1.86702	0.186702
												1465	241.175			1465	950.38			1465	-60109.6			1465	-3.86218			1465	82.5359					12.05	1.87219	0.187219			12.05	1.86355	0.186355
												1470	241.173			1470	950.374			1470	-60097.4			1470	-3.86234			1470	83.4192					12.07	1.86389	0.186389			12.07	1.86136	0.186136
												1475	241.172			1475	950.367			1475	-60117.4			1475	-3.86248			1475	85.03					12.09	1.86515	0.186515			12.09	1.8593	0.18593
												1480	241.159			1480	950.317			1480	-60123.1			1480	-3.86266			1480	85.9691					12.11	1.87061	0.187061			12.11	1.86236	0.186236
												1485	241.133			1485	950.217			1485	-60130.7			1485	-3.86284			1485	85.7386					12.13	1.86358	0.186358			12.13	1.84576	0.184576
												1490	241.13			1490	950.205			1490	-60100.5			1490	-3.86309			1490	86.2806					12.15	1.86165	0.186165			12.15	1.85795	0.185795
												1495	241.139			1495	950.237			1495	-60103.8			1495	-3.8628			1495	89.9995					12.17	1.8562	0.18562			12.17	1.86016	0.186016
												1500	241.137			1500	950.232			1500	-60086.8			1500	-3.8628			1500	92.2875					12.19	1.85832	0.185832			12.19	1.84625	0.184625
																																		12.21	1.85841	0.185841			12.21	1.85003	0.185003
																																		12.23	1.84631	0.184631			12.23	1.85207	0.185207
																																		12.25	1.85476	0.185476			12.25	1.84473	0.184473
																																		12.27	1.84874	0.184874			12.27	1.85246	0.185246
																																		12.29	1.84784	0.184784			12.29	1.85277	0.185277
																																		12.31	1.84098	0.184098			12.31	1.84759	0.184759
X-SBR-S(z向速度）				X-SBR-S(z向浓度）				X-SBR-S(z向温度）				X-SBR-S温度				X-SBR-S动能				X-SBR-S总能量				X-SBR-S压力				X-SBR-S MSD						12.33	1.84204	0.184204			12.33	1.8529	0.18529
																																		12.35	1.84494	0.184494			12.35	1.84108	0.184108
0.258523	0			0.258523	0			0.258523	0			0	243	242.831		0	1119.82	1119.05		0	-58747.1	-59756.4		0	1.56465	-3.60445		0	0	22.8242				12.37	1.84223	0.184223			12.37	1.84466	0.184466
0.775569	0			0.775569	0			0.775569	0			5	256.128	258.128		5	1180.32	1189.54		5	-59509.2	-59845.3		5	-3.65815	-3.88521		5	0.427939	38.2134				12.39	1.83966	0.183966			12.39	1.84656	0.184656
1.29261	0			1.29261	0			1.29261	0			10	257.035			10	1184.5			10	-59530.8			10	-3.48574			10	0.574481					12.41	1.83402	0.183402			12.41	1.83916	0.183916
1.80966	0			1.80966	0			1.80966	0			15	257.316			15	1185.8			15	-59563			15	-3.53925			15	0.697298					12.43	1.82843	0.182843			12.43	1.84331	0.184331
2.32671	0			2.32671	0			2.32671	0			20	258.128			20	1189.54			20	-59548.9			20	-3.73827			20	0.826405					12.45	1.83236	0.183236			12.45	1.83599	0.183599
2.84375	0			2.84375	0			2.84375	0			25	257.836			25	1188.19			25	-59555.1			25	-3.5971			25	0.948026					12.47	1.82001	0.182001			12.47	1.84338	0.184338
3.3608	0			3.3608	0			3.3608	0			30	257.798			30	1188.02			30	-59584.1			30	-3.72011			30	1.08954					12.49	1.82315	0.182315			12.49	1.84231	0.184231
3.87784	0			3.87784	0			3.87784	0			35	257.158			35	1185.07			35	-59599.5			35	-3.64947			35	1.21458					12.51	1.82458	0.182458			12.51	1.83082	0.183082
4.39489	0			4.39489	0			4.39489	0			40	256.664			40	1182.79			40	-59625.9			40	-3.40728			40	1.33626					12.53	1.81281	0.181281			12.53	1.83083	0.183083
4.91194	0			4.91194	0			4.91194	0			45	255.381			45	1176.88			45	-59676.2			45	-3.79338			45	1.46314					12.55	1.8121	0.18121			12.55	1.83191	0.183191
5.42898	0			5.42898	0			5.42898	0			50	254.87			50	1174.52			50	-59663.9			50	-3.63801			50	1.58309					12.57	1.81529	0.181529			12.57	1.82879	0.182879
5.94603	0			5.94603	0			5.94603	0			55	254.204			55	1171.45			55	-59688.6			55	-3.63769			55	1.70183					12.59	1.81416	0.181416			12.59	1.83051	0.183051
6.46307	0			6.46307	0			6.46307	0			60	253.394			60	1167.72			60	-59683.9			60	-3.50112			60	1.83516					12.61	1.80306	0.180306			12.61	1.82827	0.182827
6.98012	0			6.98012	0			6.98012	0			65	253.221			65	1166.92			65	-59660.6			65	-3.74101			65	1.96931					12.63	1.80484	0.180484			12.63	1.83942	0.183942
7.49717	0.305299	0.091716		7.49717	0.0535479	10.6151		7.49717	227.958	244.251		70	253.103			70	1166.38			70	-59669.9			70	-3.49289			70	2.10257					12.65	1.80493	0.180493			12.65	1.81945	0.181945
8.01421	0.203675	0.833146		8.01421	2.33415			8.01421	239.648			75	252.514			75	1163.67			75	-59704.8			75	-3.7172			75	2.23014					12.67	1.80238	0.180238			12.67	1.81426	0.181426
8.53126	-0.0160464			8.53126	10.2745			8.53126	239.977			80	252.2			80	1162.22			80	-59671.6			80	-3.61587			80	2.36299					12.69	1.80828	0.180828			12.69	1.81841	0.181841
9.0483	0.0316415			9.0483	5.47519			9.0483	243.288			85	251.889			85	1160.79			85	-59725.7			85	-3.75142			85	2.4744					12.71	1.80021	0.180021			12.71	1.81644	0.181644
9.56535	-0.015526			9.56535	2.59125			9.56535	240.176			90	251.582			90	1159.37			90	-59698.2			90	-3.62669			90	2.58344					12.73	1.80515	0.180515			12.73	1.81913	0.181913
10.0824	0.0180272			10.0824	2.05877			10.0824	242.578			95	251.01			95	1156.74			95	-59714.1			95	-3.59093			95	2.67321					12.75	1.80426	0.180426			12.75	1.81862	0.181862
10.5994	-0.0759448			10.5994	1.82861			10.5994	241.078			100	250.693			100	1155.27			100	-59716.1			100	-3.49964			100	2.7823					12.77	1.79931	0.179931			12.77	1.82217	0.182217
11.1165	0.00565873			11.1165	2.92484			11.1165	243.8			105	250.216			105	1153.08			105	-59701.1			105	-3.6204			105	2.87316					12.79	1.79983	0.179983			12.79	1.8082	0.18082
11.6335	-0.0416148			11.6335	5.26465			11.6335	241.826			110	249.941			110	1151.81			110	-59700.4			110	-3.73942			110	2.97366					12.81	1.79994	0.179994			12.81	1.81736	0.181736
12.1506	-0.0722922			12.1506	3.9795			12.1506	244.251			115	249.922			115	1151.72			115	-59678.6			115	-3.62651			115	3.06008					12.83	1.79173	0.179173			12.83	1.80904	0.180904
12.6676	0.00204799			12.6676	2.31187			12.6676	243.27			120	249.521			120	1149.88			120	-59731.2			120	-3.52414			120	3.16725					12.85	1.79212	0.179212			12.85	1.81524	0.181524
13.1847	-0.0544159			13.1847	2.19713			13.1847	241.272			125	249.233			125	1148.55			125	-59711.7			125	-3.6886			125	3.26467					12.87	1.79524	0.179524			12.87	1.80197	0.180197
13.7017	0.0440473			13.7017	2.53271			13.7017	240.333			130	248.941			130	1147.2			130	-59728.8			130	-3.73074			130	3.36661					12.89	1.78917	0.178917			12.89	1.81298	0.181298
14.2188	0.00730136			14.2188	3.2009			14.2188	241.44			135	248.603			135	1145.64			135	-59731.1			135	-3.54392			135	3.46905					12.91	1.78929	0.178929			12.91	1.81283	0.181283
14.7358	0.0529506			14.7358	3.16764			14.7358	238.192			140	248.303			140	1144.26			140	-59731.5			140	-3.60859			140	3.58155					12.93	1.78377	0.178377			12.93	1.80871	0.180871
15.2529	0.0605804			15.2529	3.13937			15.2529	242.615			145	247.994			145	1142.84			145	-59711.8			145	-3.73994			145	3.70604					12.95	1.78203	0.178203			12.95	1.80778	0.180778
15.7699	-0.0423983			15.7699	4.12485			15.7699	244.083			150	247.766			150	1141.79			150	-59757.3			150	-3.64527			150	3.82859					12.97	1.78602	0.178602			12.97	1.80111	0.180111
16.2869	-0.029589			16.2869	4.92175			16.2869	240.355			155	247.636			155	1141.19			155	-59759.8			155	-3.6039			155	3.95806					12.99	1.77603	0.177603			12.99	1.79849	0.179849
16.804	-0.0501158			16.804	3.69979			16.804	238.556			160	247.527			160	1140.69			160	-59756.4			160	-3.55501			160	4.09053					13.01	1.78071	0.178071			13.01	1.79572	0.179572
17.321	-0.0278542			17.321	2.15721			17.321	242.175			165	247.399			165	1140.09			165	-59745.9			165	-3.68661			165	4.24663					13.03	1.77326	0.177326			13.03	1.79619	0.179619
17.8381	-0.0441794			17.8381	1.57983			17.8381	234.756			170	247.161			170	1139			170	-59747.3			170	-3.49545			170	4.43697					13.05	1.77014	0.177014			13.05	1.7883	0.17883
18.3551	-0.0264268			18.3551	2.15289			18.3551	240.213			175	247.082			175	1138.64			175	-59718.3			175	-3.64116			175	4.62658					13.07	1.77231	0.177231			13.07	1.78129	0.178129
18.8722	0.0496704			18.8722	4.72053			18.8722	243.152			180	247.106			180	1138.74			180	-59736.5			180	-3.68564			180	4.80587					13.09	1.77156	0.177156			13.09	1.77841	0.177841
19.3892	-0.050117			19.3892	10.6151			19.3892	241.229			185	246.913			185	1137.86			185	-59761.2			185	-3.61389			185	5.0054					13.11	1.76217	0.176217			13.11	1.78101	0.178101
19.9063	-0.224051			19.9063	2.60722			19.9063	238.483			190	246.686			190	1136.81			190	-59754.3			190	-3.54869			190	5.20728					13.13	1.77248	0.177248			13.13	1.77775	0.177775
20.4233	-0.833146			20.4233	0.0861422			20.4233	230.606			195	246.42			195	1135.58			195	-59763.4			195	-3.5114			195	5.41123					13.15	1.75357	0.175357			13.15	1.78135	0.178135
20.9404	0			20.9404	0			20.9404	0			200	246.177			200	1134.47			200	-59755.2			200	-3.58308			200	5.60942					13.17	1.76048	0.176048			13.17	1.77002	0.177002
21.4574	0			21.4574	0			21.4574	0			205	245.886			205	1133.12			205	-59763.3			205	-3.71161			205	5.8153					13.19	1.75542	0.175542			13.19	1.75952	0.175952
21.9744	0			21.9744	0			21.9744	0			210	245.802			210	1132.74			210	-59767			210	-3.61424			210	6.02926					13.21	1.75482	0.175482			13.21	1.75744	0.175744
22.4915	0			22.4915	0			22.4915	0			215	245.577			215	1131.7			215	-59788.5			215	-3.7359			215	6.25571					13.23	1.75029	0.175029			13.23	1.76037	0.176037
23.0085	0			23.0085	0			23.0085	0			220	245.341			220	1130.61			220	-59768.8			220	-3.67033			220	6.47271					13.25	1.75165	0.175165			13.25	1.74371	0.174371
23.5256	0			23.5256	0			23.5256	0			225	245.265			225	1130.26			225	-59761.3			225	-3.59578			225	6.6894					13.27	1.74306	0.174306			13.27	1.75158	0.175158
24.0426	0			24.0426	0			24.0426	0			230	245.208			230	1130			230	-59758.8			230	-3.7999			230	6.93621					13.29	1.73465	0.173465			13.29	1.75357	0.175357
24.5597	0			24.5597	0			24.5597	0			235	245.115			235	1129.57			235	-59775.4			235	-3.63163			235	7.17094					13.31	1.73686	0.173686			13.31	1.74666	0.174666
25.0767	0			25.0767	0			25.0767	0			240	245.035			240	1129.2			240	-59764.7			240	-3.38586			240	7.40548					13.33	1.73568	0.173568			13.33	1.74099	0.174099
25.5938	0			25.5938	0			25.5938	0			245	244.927			245	1128.7			245	-59774.1			245	-3.67781			245	7.63917					13.35	1.73084	0.173084			13.35	1.73986	0.173986
26.1108	0			26.1108	0			26.1108	0			250	244.791			250	1128.08			250	-59785.1			250	-3.65268			250	7.86904					13.37	1.72655	0.172655			13.37	1.72963	0.172963
26.6279	0			26.6279	0			26.6279	0			255	244.674			255	1127.54			255	-59774.2			255	-3.39817			255	8.11707					13.39	1.72352	0.172352			13.39	1.73014	0.173014
27.1449	0			27.1449	0			27.1449	0			260	244.539			260	1126.91			260	-59777			260	-3.78393			260	8.35713					13.41	1.71329	0.171329			13.41	1.72429	0.172429
27.662	0			27.662	0			27.662	0			265	244.425			265	1126.39			265	-59744			265	-3.49726			265	8.6022					13.43	1.70883	0.170883			13.43	1.71958	0.171958
28.179	0			28.179	0			28.179	0			270	244.315			270	1125.88			270	-59761.3			270	-3.68461			270	8.83879					13.45	1.70626	0.170626			13.45	1.72883	0.172883
28.696	0			28.696	0			28.696	0			275	244.16			275	1125.17			275	-59751.4			275	-3.78601			275	9.06902					13.47	1.7062	0.17062			13.47	1.72041	0.172041
29.2131	0			29.2131	0			29.2131	0			280	244.097			280	1124.88			280	-59784.5			280	-3.65913			280	9.30404					13.49	1.7046	0.17046			13.49	1.71308	0.171308
29.7301	0			29.7301	0			29.7301	0			285	244.069			285	1124.75			285	-59744.5			285	-3.65142			285	9.53997					13.51	1.69338	0.169338			13.51	1.7082	0.17082
30.2472	0			30.2472	0			30.2472	0			290	243.975			290	1124.31			290	-59743.9			290	-3.56935			290	9.75501					13.53	1.695	0.1695			13.53	1.7042	0.17042
30.7642	0			30.7642	0			30.7642	0			295	243.778			295	1123.41			295	-59747.2			295	-3.52901			295	9.96451					13.55	1.69954	0.169954			13.55	1.70011	0.170011
31.2813	0			31.2813	0			31.2813	0			300	243.694			300	1123.02			300	-59766.4			300	-3.6375			300	10.1687					13.57	1.68408	0.168408			13.57	1.6986	0.16986
31.7983	0			31.7983	0			31.7983	0			305	243.655			305	1122.84			305	-59761.3			305	-3.45686			305	10.3894					13.59	1.68963	0.168963			13.59	1.69787	0.169787
32.3154	0			32.3154	0			32.3154	0			310	243.542			310	1122.32			310	-59727.9			310	-3.61382			310	10.585					13.61	1.68662	0.168662			13.61	1.68387	0.168387
32.8324	0			32.8324	0			32.8324	0			315	243.493			315	1122.1			315	-59757.8			315	-3.71903			315	10.789					13.63	1.68146	0.168146			13.63	1.68593	0.168593
33.3495	0			33.3495	0			33.3495	0			320	243.438			320	1121.84			320	-59712.6			320	-3.49791			320	11.003					13.65	1.67219	0.167219			13.65	1.6836	0.16836
33.8665	0			33.8665	0			33.8665	0			325	243.46			325	1121.94			325	-59722.2			325	-3.5726			325	11.2276					13.67	1.67769	0.167769			13.67	1.67735	0.167735
34.3836	0			34.3836	0			34.3836	0			330	243.29			330	1121.16			330	-59752			330	-3.62916			330	11.4616					13.69	1.66796	0.166796			13.69	1.66848	0.166848
34.9006	0			34.9006	0			34.9006	0			335	243.197			335	1120.73			335	-59742.7			335	-3.69905			335	11.7085					13.71	1.66857	0.166857			13.71	1.6668	0.16668
35.4176	0			35.4176	0			35.4176	0			340	243.093			340	1120.25			340	-59736			340	-3.682			340	11.9706					13.73	1.66468	0.166468			13.73	1.67102	0.167102
35.9347	0			35.9347	0			35.9347	0			345	243.058			345	1120.09			345	-59728.8			345	-3.54706			345	12.2287					13.75	1.65838	0.165838			13.75	1.66347	0.166347
36.4517	0			36.4517	0			36.4517	0			350	243.014			350	1119.89			350	-59727.3			350	-3.56774			350	12.4714					13.77	1.65612	0.165612			13.77	1.6583	0.16583
36.9688	0			36.9688	0			36.9688	0			355	242.921			355	1119.46			355	-59737			355	-3.68644			355	12.7345					13.79	1.65678	0.165678			13.79	1.66238	0.166238
37.4858	0			37.4858	0			37.4858	0			360	242.858			360	1119.17			360	-59737.6			360	-3.76803			360	12.9972					13.81	1.6489	0.16489			13.81	1.65335	0.165335
38.0029	0			38.0029	0			38.0029	0			365	242.761			365	1118.72			365	-59764.8			365	-3.51873			365	13.257					13.83	1.64862	0.164862			13.83	1.65284	0.165284
38.5199	0			38.5199	0			38.5199	0			370	242.685			370	1118.37			370	-59798.7			370	-3.64931			370	13.5161					13.85	1.64567	0.164567			13.85	1.64857	0.164857
39.037	0			39.037	0			39.037	0			375	242.66			375	1118.26			375	-59763.6			375	-3.58586			375	13.7839					13.87	1.64079	0.164079			13.87	1.64293	0.164293
39.554	0			39.554	0			39.554	0			380	242.615			380	1118.05			380	-59781.7			380	-3.60888			380	14.0598					13.89	1.62208	0.162208			13.89	1.63859	0.163859
40.0711	0			40.0711	0			40.0711	0			385	242.523			385	1117.63			385	-59765.2			385	-3.54115			385	14.3188					13.91	1.62992	0.162992			13.91	1.63488	0.163488
40.5881	0			40.5881	0			40.5881	0			390	242.492			390	1117.48			390	-59779.6			390	-3.51088			390	14.5826					13.93	1.62386	0.162386			13.93	1.63668	0.163668
41.1051	0			41.1051	0			41.1051	0			395	242.366			395	1116.9			395	-59785.1			395	-3.61923			395	14.8709					13.95	1.62587	0.162587			13.95	1.62573	0.162573
41.6222	0			41.6222	0			41.6222	0			400	242.245			400	1116.34			400	-59823.7			400	-3.52298			400	15.1447					13.97	1.62294	0.162294			13.97	1.62406	0.162406
42.1392	0			42.1392	0			42.1392	0			405	242.17			405	1116			405	-59800			405	-3.65942			405	15.4288					13.99	1.61366	0.161366			13.99	1.61734	0.161734
42.6563	0			42.6563	0			42.6563	0			410	242.047			410	1115.43			410	-59796.4			410	-3.43304			410	15.6941					14.01	1.60715	0.160715			14.01	1.6169	0.16169
43.1733	0			43.1733	0			43.1733	0			415	242.007			415	1115.25			415	-59789.9			415	-3.65232			415	15.9553					14.03	1.60847	0.160847			14.03	1.60749	0.160749
43.6904	0			43.6904	0			43.6904	0			420	241.971			420	1115.08			420	-59785.2			420	-3.514			420	16.2263					14.05	1.61179	0.161179			14.05	1.61014	0.161014
44.2074	0			44.2074	0			44.2074	0			425	241.968			425	1115.07			425	-59738.3			425	-3.43457			425	16.489					14.07	1.60374	0.160374			14.07	1.59961	0.159961
44.7245	0			44.7245	0			44.7245	0			430	241.936			430	1114.92			430	-59802.1			430	-3.58431			430	16.7719					14.09	1.59806	0.159806			14.09	1.60163	0.160163
45.2415	0			45.2415	0			45.2415	0			435	241.961			435	1115.03			435	-59712.8			435	-3.5896			435	17.0403					14.11	1.60291	0.160291			14.11	1.60701	0.160701
45.7586	0			45.7586	0			45.7586	0			440	241.957			440	1115.02			440	-59763.6			440	-3.54412			440	17.321					14.13	1.59651	0.159651			14.13	1.60093	0.160093
46.2756	0			46.2756	0			46.2756	0			445	241.974			445	1115.1			445	-59743.8			445	-3.70953			445	17.6199					14.15	1.59751	0.159751			14.15	1.58967	0.158967
												450	241.973			450	1115.09			450	-59755.9			450	-3.58965			450	17.8906					14.17	1.59322	0.159322			14.17	1.58557	0.158557
												455	241.954			455	1115			455	-59760.2			455	-3.46474			455	18.1411					14.19	1.59139	0.159139			14.19	1.5941	0.15941
												460	241.906			460	1114.78			460	-59747.5			460	-3.51712			460	18.3921					14.21	1.58573	0.158573			14.21	1.58397	0.158397
												465	241.916			465	1114.83			465	-59731.4			465	-3.57125			465	18.6405					14.23	1.5837	0.15837			14.23	1.58564	0.158564
												470	241.946			470	1114.97			470	-59742			470	-3.49007			470	18.8843					14.25	1.58543	0.158543			14.25	1.5857	0.15857
												475	241.851			475	1114.53			475	-59784.5			475	-3.6741			475	19.1459					14.27	1.57974	0.157974			14.27	1.58176	0.158176
												480	241.828			480	1114.42			480	-59744			480	-3.52152			480	19.3998					14.29	1.58384	0.158384			14.29	1.57489	0.157489
												485	241.777			485	1114.19			485	-59763.4			485	-3.51606			485	19.6548					14.31	1.58013	0.158013			14.31	1.58371	0.158371
												490	241.74			490	1114.02			490	-59774.6			490	-3.6587			490	19.9079					14.33	1.58035	0.158035			14.33	1.57421	0.157421
												495	241.762			495	1114.12			495	-59751.4			495	-3.57112			495	20.1857					14.35	1.57924	0.157924			14.35	1.56972	0.156972
												500	241.748			500	1114.05			500	-59715.6			500	-3.57674			500	20.4539					14.37	1.57035	0.157035			14.37	1.5693	0.15693
												505	241.724			505	1113.94			505	-59723.4			505	-3.58217			505	20.7076					14.39	1.57282	0.157282			14.39	1.57511	0.157511
												510	241.669			510	1113.69			510	-59721.9			510	-3.51278			510	20.9614					14.41	1.57182	0.157182			14.41	1.57186	0.157186
												515	241.679			515	1113.73			515	-59714.1			515	-3.55443			515	21.2149					14.43	1.57224	0.157224			14.43	1.57506	0.157506
												520	241.707			520	1113.87			520	-59710.4			520	-3.57958			520	21.4718					14.45	1.56894	0.156894			14.45	1.56528	0.156528
												525	241.72			525	1113.92			525	-59712.5			525	-3.48229			525	21.7256					14.47	1.56929	0.156929			14.47	1.56022	0.156022
												530	241.719			530	1113.92			530	-59726.2			530	-3.47199			530	22.0039					14.49	1.56613	0.156613			14.49	1.56971	0.156971
												535	241.715			535	1113.9			535	-59747.8			535	-3.44691			535	22.2786					14.51	1.56789	0.156789			14.51	1.56945	0.156945
												540	241.734			540	1113.99			540	-59729.2			540	-3.56961			540	22.541					14.53	1.56496	0.156496			14.53	1.5717	0.15717
												545	241.694			545	1113.81			545	-59755.4			545	-3.62714			545	22.8205					14.55	1.56528	0.156528			14.55	1.56357	0.156357
												550	241.64			550	1113.56			550	-59731			550	-3.53195			550	23.0965					14.57	1.56723	0.156723			14.57	1.56813	0.156813
												555	241.607			555	1113.4			555	-59770.1			555	-3.65049			555	23.3949					14.59	1.55963	0.155963			14.59	1.56235	0.156235
												560	241.609			560	1113.41			560	-59780.3			560	-3.54873			560	23.6636					14.61	1.55732	0.155732			14.61	1.56584	0.156584
												565	241.53			565	1113.05			565	-59803.7			565	-3.72453			565	23.947					14.63	1.55913	0.155913			14.63	1.55634	0.155634
												570	241.521			570	1113.01			570	-59778.3			570	-3.52443			570	24.2302					14.65	1.55358	0.155358			14.65	1.55972	0.155972
												575	241.471			575	1112.78			575	-59780.8			575	-3.64406			575	24.5019					14.67	1.5588	0.15588			14.67	1.56014	0.156014
												580	241.494			580	1112.88			580	-59768.9			580	-3.5867			580	24.773					14.69	1.55213	0.155213			14.69	1.56113	0.156113
												585	241.471			585	1112.78			585	-59779.8			585	-3.49509			585	25.0371					14.71	1.54984	0.154984			14.71	1.54912	0.154912
												590	241.398			590	1112.44			590	-59785.2			590	-3.48511			590	25.3241					14.73	1.55108	0.155108			14.73	1.55037	0.155037
												595	241.383			595	1112.37			595	-59761.9			595	-3.39385			595	25.6152					14.75	1.55097	0.155097			14.75	1.5553	0.15553
												600	241.391			600	1112.41			600	-59768.1			600	-3.43584			600	25.8981					14.77	1.54062	0.154062			14.77	1.55667	0.155667
												605	241.342			605	1112.18			605	-59782.8			605	-3.78873			605	26.196					14.79	1.54277	0.154277			14.79	1.55022	0.155022
												610	241.326			610	1112.11			610	-59765.1			610	-3.70848			610	26.4332					14.81	1.54296	0.154296			14.81	1.55467	0.155467
												615	241.327			615	1112.12			615	-59765.3			615	-3.67253			615	26.6387					14.83	1.54971	0.154971			14.83	1.55209	0.155209
												620	241.347			620	1112.2			620	-59730.6			620	-3.47728			620	26.8064					14.85	1.53672	0.153672			14.85	1.55025	0.155025
												625	241.329			625	1112.12			625	-59771.9			625	-3.67888			625	26.9861					14.87	1.54476	0.154476			14.87	1.55025	0.155025
												630	241.303			630	1112			630	-59743.7			630	-3.39872			630	27.1667					14.89	1.54036	0.154036			14.89	1.54815	0.154815
												635	241.264			635	1111.83			635	-59746.7			635	-3.59932			635	27.3424					14.91	1.53334	0.153334			14.91	1.54958	0.154958
												640	241.264			640	1111.82			640	-59760.4			640	-3.52897			640	27.5013					14.93	1.53422	0.153422			14.93	1.55284	0.155284
												645	241.245			645	1111.74			645	-59726.4			645	-3.67801			645	27.6784					14.95	1.53381	0.153381			14.95	1.54659	0.154659
												650	241.217			650	1111.61			650	-59753.4			650	-3.79878			650	27.8521					14.97	1.53833	0.153833			14.97	1.53771	0.153771
												655	241.199			655	1111.52			655	-59799.4			655	-3.53518			655	28.046					14.99	1.53344	0.153344			14.99	1.54371	0.154371
												660	241.123			660	1111.17			660	-59809			660	-3.6171			660	28.2211					15.01	1.53905	0.153905			15.01	1.54674	0.154674
												665	241.141			665	1111.26			665	-59766.8			665	-3.60583			665	28.3939					15.03	1.53118	0.153118			15.03	1.54329	0.154329
												670	241.138			670	1111.24			670	-59788.3			670	-3.75802			670	28.5997					15.05	1.53025	0.153025			15.05	1.53609	0.153609
												675	241.082			675	1110.98			675	-59782.8			675	-3.63491			675	28.7797					15.07	1.52708	0.152708			15.07	1.5385	0.15385
												680	241.093			680	1111.03			680	-59756.8			680	-3.63145			680	28.9873					15.09	1.52669	0.152669			15.09	1.53354	0.153354
												685	241.104			685	1111.09			685	-59737.1			685	-3.56169			685	29.154					15.11	1.52703	0.152703			15.11	1.54394	0.154394
												690	241.062			690	1110.89			690	-59766.7			690	-3.53151			690	29.3271					15.13	1.52195	0.152195			15.13	1.53307	0.153307
												695	241.071			695	1110.93			695	-59777.8			695	-3.7036			695	29.5257					15.15	1.52507	0.152507			15.15	1.53376	0.153376
												700	241.065			700	1110.91			700	-59794.2			700	-3.77411			700	29.7143					15.17	1.52901	0.152901			15.17	1.52731	0.152731
												705	241.085			705	1111			705	-59731.5			705	-3.62148			705	29.9281					15.19	1.52179	0.152179			15.19	1.5282	0.15282
												710	241.062			710	1110.89			710	-59763.6			710	-3.64845			710	30.1409					15.21	1.51652	0.151652			15.21	1.53286	0.153286
												715	241.1			715	1111.07			715	-59740.1			715	-3.49958			715	30.3329					15.23	1.51443	0.151443			15.23	1.52697	0.152697
												720	241.094			720	1111.04			720	-59734.2			720	-3.63523			720	30.5206					15.25	1.51888	0.151888			15.25	1.52766	0.152766
												725	241.058			725	1110.87			725	-59764.9			725	-3.55438			725	30.7214					15.27	1.51192	0.151192			15.27	1.52363	0.152363
												730	241.033			730	1110.76			730	-59744.9			730	-3.6041			730	30.962					15.29	1.51154	0.151154			15.29	1.52488	0.152488
												735	241.051			735	1110.84			735	-59757.5			735	-3.65631			735	31.2002					15.31	1.5105	0.15105			15.31	1.51696	0.151696
												740	241.041			740	1110.79			740	-59745.7			740	-3.53184			740	31.3671					15.33	1.50907	0.150907			15.33	1.51406	0.151406
												745	241.034			745	1110.77			745	-59760.1			745	-3.74236			745	31.5661					15.35	1.50333	0.150333			15.35	1.51437	0.151437
												750	241.045			750	1110.81			750	-59778.1			750	-3.47557			750	31.7762					15.37	1.50624	0.150624			15.37	1.50837	0.150837
												755	241.014			755	1110.67			755	-59777.6			755	-3.70768			755	31.999					15.39	1.50706	0.150706			15.39	1.50759	0.150759
												760	241.01			760	1110.65			760	-59771.6			760	-3.50117			760	32.2078					15.41	1.49837	0.149837			15.41	1.50441	0.150441
												765	241.03			765	1110.74			765	-59767.1			765	-3.74242			765	32.3988					15.43	1.49597	0.149597			15.43	1.50896	0.150896
												770	241.049			770	1110.83			770	-59750.7			770	-3.61691			770	32.5668					15.45	1.49431	0.149431			15.45	1.50304	0.150304
												775	241.041			775	1110.8			775	-59784.1			775	-3.79252			775	32.6927					15.47	1.48741	0.148741			15.47	1.49562	0.149562
												780	241.08			780	1110.97			780	-59758.5			780	-3.60223			780	32.7846					15.49	1.48436	0.148436			15.49	1.49815	0.149815
												785	241.124			785	1111.18			785	-59744			785	-3.51387			785	32.8405					15.51	1.48426	0.148426			15.51	1.49458	0.149458
												790	241.143			790	1111.27			790	-59743.7			790	-3.49303			790	32.8911					15.53	1.4811	0.14811			15.53	1.49175	0.149175
												795	241.174			795	1111.41			795	-59722.7			795	-3.59614			795	32.9605					15.55	1.47553	0.147553			15.55	1.48917	0.148917
												800	241.188			800	1111.47			800	-59733.5			800	-3.65806			800	33.0236					15.57	1.47282	0.147282			15.57	1.48351	0.148351
												805	241.168			805	1111.38			805	-59780.6			805	-3.68079			805	33.0926					15.59	1.47055	0.147055			15.59	1.48106	0.148106
												810	241.156			810	1111.33			810	-59744.5			810	-3.50717			810	33.1631					15.61	1.46801	0.146801			15.61	1.47658	0.147658
												815	241.147			815	1111.29			815	-59755.7			815	-3.55328			815	33.2244					15.63	1.46812	0.146812			15.63	1.47459	0.147459
												820	241.171			820	1111.4			820	-59731.9			820	-3.77214			820	33.2603					15.65	1.46059	0.146059			15.65	1.47265	0.147265
												825	241.176			825	1111.42			825	-59752.4			825	-3.53786			825	33.3025					15.67	1.45917	0.145917			15.67	1.47034	0.147034
												830	241.153			830	1111.31			830	-59771.2			830	-3.73896			830	33.3065					15.69	1.45783	0.145783			15.69	1.46926	0.146926
												835	241.137			835	1111.24			835	-59788.1			835	-3.66212			835	33.2866					15.71	1.45399	0.145399			15.71	1.46513	0.146513
												840	241.119			840	1111.15			840	-59779.8			840	-3.6532			840	33.2642					15.73	1.44942	0.144942			15.73	1.46741	0.146741
												845	241.114			845	1111.13			845	-59790.9			845	-3.63791			845	33.232					15.75	1.44774	0.144774			15.75	1.46039	0.146039
												850	241.13			850	1111.2			850	-59757.3			850	-3.62632			850	33.2052					15.77	1.44922	0.144922			15.77	1.45982	0.145982
												855	241.146			855	1111.28			855	-59795.8			855	-3.61187			855	33.164					15.79	1.44737	0.144737			15.79	1.45639	0.145639
												860	241.111			860	1111.12			860	-59801.5			860	-3.71726			860	33.1186					15.81	1.43898	0.143898			15.81	1.45421	0.145421
												865	241.108			865	1111.11			865	-59788.4			865	-3.78435			865	33.0592					15.83	1.43664	0.143664			15.83	1.45533	0.145533
												870	241.077			870	1110.96			870	-59791.6			870	-3.54055			870	32.9866					15.85	1.43792	0.143792			15.85	1.45187	0.145187
												875	241.031			875	1110.75			875	-59798.1			875	-3.50121			875	32.9352					15.87	1.43728	0.143728			15.87	1.44686	0.144686
												880	241.018			880	1110.69			880	-59798.2			880	-3.63811			880	32.8463					15.89	1.43099	0.143099			15.89	1.44085	0.144085
												885	240.995			885	1110.58			885	-59785.1			885	-3.58258			885	32.7663					15.91	1.43183	0.143183			15.91	1.4407	0.14407
												890	240.974			890	1110.49			890	-59809.2			890	-3.71724			890	32.6642					15.93	1.43084	0.143084			15.93	1.44015	0.144015
												895	240.955			895	1110.4			895	-59783.4			895	-3.65144			895	32.612					15.95	1.43218	0.143218			15.95	1.43507	0.143507
												900	240.93			900	1110.29			900	-59766.2			900	-3.63132			900	32.5657					15.97	1.42565	0.142565			15.97	1.4309	0.14309
												905	240.921			905	1110.24			905	-59788.2			905	-3.50965			905	32.6424					15.99	1.42468	0.142468			15.99	1.43683	0.143683
												910	240.91			910	1110.19			910	-59805.1			910	-3.46836			910	32.7094					16.01	1.4171	0.14171			16.01	1.42674	0.142674
												915	240.907			915	1110.18			915	-59816.5			915	-3.84772			915	32.7747					16.03	1.41784	0.141784			16.03	1.42837	0.142837
												920	240.873			920	1110.02			920	-59809.9			920	-3.54391			920	32.7733					16.05	1.41911	0.141911			16.05	1.42092	0.142092
												925	240.842			925	1109.88			925	-59845.3			925	-3.69995			925	32.7587					16.07	1.41876	0.141876			16.07	1.42397	0.142397
												930	240.838			930	1109.86			930	-59807.4			930	-3.71539			930	32.7721					16.09	1.40842	0.140842			16.09	1.41558	0.141558
												935	240.844			935	1109.89			935	-59802.1			935	-3.50556			935	32.7635					16.11	1.409	0.1409			16.11	1.41911	0.141911
												940	240.818			940	1109.77			940	-59833.8			940	-3.67254			940	32.7771					16.13	1.39878	0.139878			16.13	1.41821	0.141821
												945	240.812			945	1109.74			945	-59793.9			945	-3.61573			945	32.767					16.15	1.40707	0.140707			16.15	1.40957	0.140957
												950	240.808			950	1109.72			950	-59791.7			950	-3.5383			950	32.7604					16.17	1.40078	0.140078			16.17	1.40992	0.140992
												955	240.782			955	1109.6			955	-59830.1			955	-3.51577			955	32.7781					16.19	1.39718	0.139718			16.19	1.40979	0.140979
												960	240.773			960	1109.56			960	-59804.5			960	-3.67074			960	32.7742					16.21	1.39371	0.139371			16.21	1.39952	0.139952
												965	240.752			965	1109.47			965	-59763			965	-3.59683			965	32.7407					16.23	1.396	0.1396			16.23	1.40406	0.140406
												970	240.775			970	1109.57			970	-59777.3			970	-3.52749			970	32.7001					16.25	1.38979	0.138979			16.25	1.39605	0.139605
												975	240.773			975	1109.56			975	-59796.2			975	-3.65274			975	32.641					16.27	1.39008	0.139008			16.27	1.4015	0.14015
												980	240.763			980	1109.51			980	-59791.9			980	-3.64928			980	32.5936					16.29	1.38607	0.138607			16.29	1.39707	0.139707
												985	240.785			985	1109.62			985	-59796.1			985	-3.73913			985	32.5678					16.31	1.38653	0.138653			16.31	1.39126	0.139126
												990	240.762			990	1109.51			990	-59806.4			990	-3.56131			990	32.4746					16.33	1.38771	0.138771			16.33	1.39283	0.139283
												995	240.755			995	1109.48			995	-59759.6			995	-3.78405			995	32.3287					16.35	1.38438	0.138438			16.35	1.38725	0.138725
												1000	240.798			1000	1109.68			1000	-59751			1000	-3.59033			1000	32.1736					16.37	1.38063	0.138063			16.37	1.38949	0.138949
												1005	240.803			1005	1109.7			1005	-59750.7			1005	-3.56379			1005	32.0765					16.39	1.37882	0.137882			16.39	1.38331	0.138331
												1010	240.804			1010	1109.7			1010	-59779.5			1010	-3.61383			1010	31.9467					16.41	1.37673	0.137673			16.41	1.38066	0.138066
												1015	240.794			1015	1109.66			1015	-59789.5			1015	-3.63776			1015	31.8746					16.43	1.37686	0.137686			16.43	1.38554	0.138554
												1020	240.801			1020	1109.69			1020	-59774.4			1020	-3.39716			1020	31.813					16.45	1.374	0.1374			16.45	1.37979	0.137979
												1025	240.803			1025	1109.7			1025	-59770.3			1025	-3.68594			1025	31.6944					16.47	1.37535	0.137535			16.47	1.38181	0.138181
												1030	240.79			1030	1109.64			1030	-59796.3			1030	-3.73189			1030	31.5956					16.49	1.37319	0.137319			16.49	1.38263	0.138263
												1035	240.79			1035	1109.64			1035	-59778.3			1035	-3.68232			1035	31.4783					16.51	1.37016	0.137016			16.51	1.38572	0.138572
												1040	240.759			1040	1109.49			1040	-59767.3			1040	-3.5949			1040	31.3245					16.53	1.3703	0.13703			16.53	1.37935	0.137935
												1045	240.767			1045	1109.53			1045	-59792.9			1045	-3.5504			1045	31.2033					16.55	1.36471	0.136471			16.55	1.37973	0.137973
												1050	240.778			1050	1109.58			1050	-59784.9			1050	-3.57809			1050	31.0646					16.57	1.36469	0.136469			16.57	1.37931	0.137931
												1055	240.781			1055	1109.6			1055	-59784.8			1055	-3.59097			1055	30.9286					16.59	1.36752	0.136752			16.59	1.37191	0.137191
												1060	240.793			1060	1109.65			1060	-59807.3			1060	-3.65974			1060	30.8169					16.61	1.36572	0.136572			16.61	1.37546	0.137546
												1065	240.792			1065	1109.65			1065	-59763.8			1065	-3.65768			1065	30.7716					16.63	1.36699	0.136699			16.63	1.36743	0.136743
												1070	240.773			1070	1109.56			1070	-59764.3			1070	-3.65312			1070	30.6808					16.65	1.36581	0.136581			16.65	1.37667	0.137667
												1075	240.767			1075	1109.54			1075	-59735.7			1075	-3.58907			1075	30.5935					16.67	1.36184	0.136184			16.67	1.3717	0.13717
												1080	240.771			1080	1109.55			1080	-59775.3			1080	-3.54694			1080	30.4761					16.69	1.35975	0.135975			16.69	1.36469	0.136469
												1085	240.794			1085	1109.66			1085	-59754.6			1085	-3.59326			1085	30.3259					16.71	1.36133	0.136133			16.71	1.37461	0.137461
												1090	240.827			1090	1109.81			1090	-59760.2			1090	-3.6719			1090	30.163					16.73	1.35367	0.135367			16.73	1.3667	0.13667
												1095	240.83			1095	1109.82			1095	-59804			1095	-3.57888			1095	30.034					16.75	1.36054	0.136054			16.75	1.36159	0.136159
												1100	240.839			1100	1109.86			1100	-59783.8			1100	-3.82783			1100	29.9088					16.77	1.35935	0.135935			16.77	1.36797	0.136797
												1105	240.85			1105	1109.91			1105	-59766.7			1105	-3.81485			1105	29.7879					16.79	1.35974	0.135974			16.79	1.36457	0.136457
												1110	240.886			1110	1110.08			1110	-59731.2			1110	-3.76365			1110	29.6296					16.81	1.35393	0.135393			16.81	1.37061	0.137061
												1115	240.907			1115	1110.18			1115	-59703.8			1115	-3.49405			1115	29.463					16.83	1.35693	0.135693			16.83	1.36272	0.136272
												1120	240.904			1120	1110.16			1120	-59698.1			1120	-3.64807			1120	29.3594					16.85	1.35241	0.135241			16.85	1.36845	0.136845
												1125	240.924			1125	1110.26			1125	-59765.1			1125	-3.49075			1125	29.1834					16.87	1.35197	0.135197			16.87	1.3609	0.13609
												1130	240.928			1130	1110.28			1130	-59767.2			1130	-3.56898			1130	29.0046					16.89	1.35377	0.135377			16.89	1.36137	0.136137
												1135	240.935			1135	1110.31			1135	-59722.7			1135	-3.67204			1135	28.7702					16.91	1.35629	0.135629			16.91	1.36301	0.136301
												1140	240.954			1140	1110.39			1140	-59776.1			1140	-3.56223			1140	28.5603					16.93	1.35108	0.135108			16.93	1.36092	0.136092
												1145	240.964			1145	1110.44			1145	-59738.2			1145	-3.51488			1145	28.437					16.95	1.35318	0.135318			16.95	1.35682	0.135682
												1150	240.966			1150	1110.45			1150	-59776.2			1150	-3.57855			1150	28.3867					16.97	1.35043	0.135043			16.97	1.35451	0.135451
												1155	240.992			1155	1110.57			1155	-59745.1			1155	-3.7365			1155	28.3765					16.99	1.35296	0.135296			16.99	1.36008	0.136008
												1160	241			1160	1110.61			1160	-59771.8			1160	-3.88521			1160	28.3019					17.01	1.34754	0.134754			17.01	1.36108	0.136108
												1165	241.008			1165	1110.64			1165	-59760.1			1165	-3.62528			1165	28.2525					17.03	1.35	0.135			17.03	1.35365	0.135365
												1170	241.006			1170	1110.64			1170	-59795.4			1170	-3.66182			1170	28.29					17.05	1.34876	0.134876			17.05	1.35067	0.135067
												1175	240.988			1175	1110.55			1175	-59757.6			1175	-3.50992			1175	28.2082					17.07	1.35068	0.135068			17.07	1.35721	0.135721
												1180	240.995			1180	1110.58			1180	-59799.8			1180	-3.71847			1180	28.1024					17.09	1.35212	0.135212			17.09	1.35517	0.135517
												1185	241.001			1185	1110.61			1185	-59778.5			1185	-3.62129			1185	28.006					17.11	1.34851	0.134851			17.11	1.35591	0.135591
												1190	241.007			1190	1110.64			1190	-59761.4			1190	-3.55028			1190	27.9082					17.13	1.34489	0.134489			17.13	1.35044	0.135044
												1195	240.99			1195	1110.56			1195	-59781.1			1195	-3.55449			1195	27.7995					17.15	1.3422	0.13422			17.15	1.35246	0.135246
												1200	240.986			1200	1110.54			1200	-59764.6			1200	-3.53658			1200	27.6718					17.17	1.34382	0.134382			17.17	1.35268	0.135268
												1205	240.965			1205	1110.45			1205	-59768.9			1205	-3.68178			1205	27.5504					17.19	1.34421	0.134421			17.19	1.35305	0.135305
												1210	240.96			1210	1110.42			1210	-59798.1			1210	-3.56128			1210	27.433					17.21	1.34039	0.134039			17.21	1.35008	0.135008
												1215	240.957			1215	1110.41			1215	-59770			1215	-3.68115			1215	27.315					17.23	1.33924	0.133924			17.23	1.35001	0.135001
												1220	240.969			1220	1110.46			1220	-59774.9			1220	-3.59563			1220	27.1509					17.25	1.34219	0.134219			17.25	1.34573	0.134573
												1225	240.955			1225	1110.4			1225	-59746.8			1225	-3.56513			1225	27.0489					17.27	1.33658	0.133658			17.27	1.34109	0.134109
												1230	240.928			1230	1110.28			1230	-59798.5			1230	-3.56868			1230	27.004					17.29	1.33479	0.133479			17.29	1.3462	0.13462
												1235	240.921			1235	1110.24			1235	-59826.5			1235	-3.54987			1235	27.0081					17.31	1.33365	0.133365			17.31	1.33868	0.133868
												1240	240.906			1240	1110.17			1240	-59782.9			1240	-3.6972			1240	27.0138					17.33	1.33716	0.133716			17.33	1.34356	0.134356
												1245	240.915			1245	1110.21			1245	-59743.1			1245	-3.46253			1245	27.0496					17.35	1.33521	0.133521			17.35	1.33805	0.133805
												1250	240.917			1250	1110.22			1250	-59827.2			1250	-3.68832			1250	27.1525					17.37	1.32946	0.132946			17.37	1.33618	0.133618
												1255	240.914			1255	1110.21			1255	-59827			1255	-3.75371			1255	27.2278					17.39	1.3335	0.13335			17.39	1.33065	0.133065
												1260	240.921			1260	1110.24			1260	-59831.6			1260	-3.4939			1260	27.2714					17.41	1.32873	0.132873			17.41	1.33334	0.133334
												1265	240.89			1265	1110.1			1265	-59807.9			1265	-3.64174			1265	27.3658					17.43	1.32926	0.132926			17.43	1.33369	0.133369
												1270	240.875			1270	1110.03			1270	-59798.8			1270	-3.62392			1270	27.4701					17.45	1.32745	0.132745			17.45	1.33077	0.133077
												1275	240.85			1275	1109.91			1275	-59814.2			1275	-3.48367			1275	27.4991					17.47	1.32305	0.132305			17.47	1.33124	0.133124
												1280	240.836			1280	1109.85			1280	-59782.4			1280	-3.54682			1280	27.537					17.49	1.32288	0.132288			17.49	1.32932	0.132932
												1285	240.865			1285	1109.98			1285	-59751.2			1285	-3.73585			1285	27.5709					17.51	1.31906	0.131906			17.51	1.32643	0.132643
												1290	240.874			1290	1110.02			1290	-59775.5			1290	-3.60665			1290	27.4882					17.53	1.32134	0.132134			17.53	1.32443	0.132443
												1295	240.871			1295	1110.01			1295	-59806.5			1295	-3.56039			1295	27.4744					17.55	1.31632	0.131632			17.55	1.3266	0.13266
												1300	240.869			1300	1110			1300	-59787.5			1300	-3.57023			1300	27.3343					17.57	1.31521	0.131521			17.57	1.32298	0.132298
												1305	240.878			1305	1110.04			1305	-59824.6			1305	-3.88505			1305	27.3429					17.59	1.30823	0.130823			17.59	1.32285	0.132285
												1310	240.884			1310	1110.07			1310	-59790.1			1310	-3.57588			1310	27.4208					17.61	1.31062	0.131062			17.61	1.31617	0.131617
												1315	240.901			1315	1110.15			1315	-59785.4			1315	-3.67365			1315	27.4932					17.63	1.30708	0.130708			17.63	1.31665	0.131665
												1320	240.891			1320	1110.1			1320	-59809.1			1320	-3.74517			1320	27.6864					17.65	1.30396	0.130396			17.65	1.31919	0.131919
												1325	240.876			1325	1110.03			1325	-59790.1			1325	-3.60357			1325	27.72					17.67	1.3056	0.13056			17.67	1.31099	0.131099
												1330	240.87			1330	1110.01			1330	-59797			1330	-3.72705			1330	27.8523					17.69	1.30125	0.130125			17.69	1.3138	0.13138
												1335	240.883			1335	1110.07			1335	-59752.5			1335	-3.57169			1335	27.9241					17.71	1.29549	0.129549			17.71	1.31246	0.131246
												1340	240.902			1340	1110.16			1340	-59747.8			1340	-3.69844			1340	28.0708					17.73	1.29662	0.129662			17.73	1.31054	0.131054
												1345	240.915			1345	1110.22			1345	-59774.8			1345	-3.68939			1345	28.2381					17.75	1.2936	0.12936			17.75	1.30496	0.130496
												1350	240.913			1350	1110.21			1350	-59789			1350	-3.78875			1350	28.3749					17.77	1.28945	0.128945			17.77	1.30319	0.130319
												1355	240.901			1355	1110.15			1355	-59804.5			1355	-3.65141			1355	28.5412					17.79	1.28679	0.128679			17.79	1.30057	0.130057
												1360	240.903			1360	1110.16			1360	-59812.5			1360	-3.75936			1360	28.6432					17.81	1.28661	0.128661			17.81	1.29583	0.129583
												1365	240.896			1365	1110.13			1365	-59785.8			1365	-3.58707			1365	28.7255					17.83	1.28523	0.128523			17.83	1.29661	0.129661
												1370	240.89			1370	1110.1			1370	-59761.2			1370	-3.7139			1370	28.8822					17.85	1.28672	0.128672			17.85	1.2975	0.12975
												1375	240.886			1375	1110.08			1375	-59813.4			1375	-3.66209			1375	29.2704					17.87	1.28082	0.128082			17.87	1.29371	0.129371
												1380	240.882			1380	1110.06			1380	-59756.1			1380	-3.62394			1380	29.4397					17.89	1.27568	0.127568			17.89	1.28954	0.128954
												1385	240.865			1385	1109.98			1385	-59811.3			1385	-3.70018			1385	29.8755					17.91	1.28069	0.128069			17.91	1.28822	0.128822
												1390	240.866			1390	1109.99			1390	-59811.6			1390	-3.63895			1390	30.2226					17.93	1.2753	0.12753			17.93	1.28287	0.128287
												1395	240.866			1395	1109.99			1395	-59785.6			1395	-3.78483			1395	30.6226					17.95	1.27415	0.127415			17.95	1.28335	0.128335
												1400	240.854			1400	1109.93			1400	-59760.9			1400	-3.70945			1400	31.2498					17.97	1.27083	0.127083			17.97	1.27461	0.127461
												1405	240.861			1405	1109.96			1405	-59806.8			1405	-3.68066			1405	31.8383					17.99	1.2668	0.12668			17.99	1.27598	0.127598
												1410	240.858			1410	1109.95			1410	-59773.4			1410	-3.53745			1410	32.3961					18.01	1.26732	0.126732			18.01	1.27482	0.127482
												1415	240.85			1415	1109.91			1415	-59808.2			1415	-3.69089			1415	33.0832					18.03	1.26385	0.126385			18.03	1.27147	0.127147
												1420	240.843			1420	1109.88			1420	-59790.7			1420	-3.80557			1420	33.7154					18.05	1.25942	0.125942			18.05	1.27002	0.127002
												1425	240.853			1425	1109.93			1425	-59745.7			1425	-3.62374			1425	33.5929					18.07	1.26009	0.126009			18.07	1.26788	0.126788
												1430	240.858			1430	1109.95			1430	-59778.1			1430	-3.77963			1430	33.7554					18.09	1.25711	0.125711			18.09	1.26885	0.126885
												1435	240.852			1435	1109.93			1435	-59780.9			1435	-3.75467			1435	33.8345					18.11	1.25514	0.125514			18.11	1.26213	0.126213
												1440	240.871			1440	1110.01			1440	-59770.4			1440	-3.68318			1440	33.9116					18.13	1.25682	0.125682			18.13	1.26338	0.126338
												1445	240.881			1445	1110.06			1445	-59811.3			1445	-3.70929			1445	34.2857					18.15	1.25166	0.125166			18.15	1.26443	0.126443
												1450	240.879			1450	1110.05			1450	-59781.4			1450	-3.65888			1450	34.2534					18.17	1.25605	0.125605			18.17	1.25544	0.125544
												1455	240.882			1455	1110.06			1455	-59804			1455	-3.8003			1455	34.6667					18.19	1.25195	0.125195			18.19	1.25786	0.125786
												1460	240.887			1460	1110.09			1460	-59765.6			1460	-3.54713			1460	34.6683					18.21	1.24834	0.124834			18.21	1.25069	0.125069
												1465	240.913			1465	1110.21			1465	-59747.7			1465	-3.74312			1465	35.2139					18.23	1.24872	0.124872			18.23	1.25003	0.125003
												1470	240.908			1470	1110.18			1470	-59770.7			1470	-3.63135			1470	35.5564					18.25	1.24469	0.124469			18.25	1.24707	0.124707
												1475	240.911			1475	1110.19			1475	-59779.4			1475	-3.80781			1475	36.0438					18.27	1.24524	0.124524			18.27	1.24618	0.124618
												1480	240.919			1480	1110.23			1480	-59770.4			1480	-3.82976			1480	36.8394					18.29	1.24154	0.124154			18.29	1.24537	0.124537
												1485	240.913			1485	1110.2			1485	-59773.8			1485	-3.71247			1485	37.2654					18.31	1.24277	0.124277			18.31	1.2415	0.12415
												1490	240.913			1490	1110.2			1490	-59830.8			1490	-3.74096			1490	38.2134					18.33	1.24035	0.124035			18.33	1.24355	0.124355
												1495	240.911			1495	1110.2			1495	-59739.8			1495	-3.76152			1495	37.904					18.35	1.23744	0.123744			18.35	1.24159	0.124159
												1500	240.922			1500	1110.25			1500	-59758.8			1500	-3.62494			1500	37.5344					18.37	1.23511	0.123511			18.37	1.24055	0.124055
																																		18.39	1.24097	0.124097			18.39	1.24094	0.124094
																																		18.41	1.23154	0.123154			18.41	1.23844	0.123844
																																		18.43	1.23434	0.123434			18.43	1.2376	0.12376
																																		18.45	1.23064	0.123064			18.45	1.23493	0.123493
																																		18.47	1.22919	0.122919			18.47	1.23363	0.123363
																																		18.49	1.22464	0.122464			18.49	1.23224	0.123224
																																		18.51	1.22613	0.122613			18.51	1.23349	0.123349
																																		18.53	1.22395	0.122395			18.53	1.2323	0.12323
																																		18.55	1.22168	0.122168			18.55	1.22967	0.122967
																																		18.57	1.2267	0.12267			18.57	1.2294	0.12294
																																		18.59	1.21657	0.121657			18.59	1.23177	0.123177
																																		18.61	1.21855	0.121855			18.61	1.22493	0.122493
																																		18.63	1.21624	0.121624			18.63	1.221	0.1221
																																		18.65	1.21811	0.121811			18.65	1.22696	0.122696
																																		18.67	1.21698	0.121698			18.67	1.22282	0.122282
																																		18.69	1.21371	0.121371			18.69	1.22383	0.122383
																																		18.71	1.21681	0.121681			18.71	1.21912	0.121912
																																		18.73	1.21046	0.121046			18.73	1.21692	0.121692
																																		18.75	1.20824	0.120824			18.75	1.22331	0.122331
																																		18.77	1.21373	0.121373			18.77	1.21884	0.121884
																																		18.79	1.20848	0.120848			18.79	1.2177	0.12177
																																		18.81	1.20928	0.120928			18.81	1.21348	0.121348
																																		18.83	1.2071	0.12071			18.83	1.22062	0.122062
																																		18.85	1.20696	0.120696			18.85	1.21437	0.121437
																																		18.87	1.20791	0.120791			18.87	1.21307	0.121307
																																		18.89	1.20594	0.120594			18.89	1.21461	0.121461
																																		18.91	1.20617	0.120617			18.91	1.21151	0.121151
																																		18.93	1.20601	0.120601			18.93	1.20923	0.120923
																																		18.95	1.20293	0.120293			18.95	1.21284	0.121284
																																		18.97	1.20201	0.120201			18.97	1.21059	0.121059
																																		18.99	1.20315	0.120315			18.99	1.21221	0.121221
																																		19.01	1.20235	0.120235			19.01	1.20733	0.120733
																																		19.03	1.20077	0.120077			19.03	1.20879	0.120879
																																		19.05	1.20283	0.120283			19.05	1.20605	0.120605
																																		19.07	1.20379	0.120379			19.07	1.20604	0.120604
																																		19.09	1.20176	0.120176			19.09	1.20478	0.120478
																																		19.11	1.20459	0.120459			19.11	1.20933	0.120933
																																		19.13	1.20281	0.120281			19.13	1.20536	0.120536
																																		19.15	1.20051	0.120051			19.15	1.20316	0.120316
																																		19.17	1.1988	0.11988			19.17	1.20765	0.120765
																																		19.19	1.20406	0.120406			19.19	1.20624	0.120624
																																		19.21	1.2029	0.12029			19.21	1.20311	0.120311
																																		19.23	1.20058	0.120058			19.23	1.19756	0.119756
																																		19.25	1.20393	0.120393			19.25	1.19744	0.119744
																																		19.27	1.19697	0.119697			19.27	1.19476	0.119476
																																		19.29	1.20094	0.120094			19.29	1.20226	0.120226
																																		19.31	1.19878	0.119878			19.31	1.1958	0.11958
																																		19.33	1.2005	0.12005			19.33	1.19597	0.119597
																																		19.35	1.1991	0.11991			19.35	1.19446	0.119446
																																		19.37	1.19365	0.119365			19.37	1.19449	0.119449
																																		19.39	1.19343	0.119343			19.39	1.19435	0.119435
																																		19.41	1.19512	0.119512			19.41	1.19416	0.119416
																																		19.43	1.19353	0.119353			19.43	1.19571	0.119571
																																		19.45	1.1925	0.11925			19.45	1.19195	0.119195
																																		19.47	1.1897	0.11897			19.47	1.19196	0.119196
																																		19.49	1.19035	0.119035			19.49	1.19304	0.119304
																																		19.51	1.18876	0.118876			19.51	1.18824	0.118824
																																		19.53	1.19077	0.119077			19.53	1.18957	0.118957
																																		19.55	1.18764	0.118764			19.55	1.18668	0.118668
																																		19.57	1.18233	0.118233			19.57	1.189	0.1189
																																		19.59	1.18172	0.118172			19.59	1.18673	0.118673
																																		19.61	1.18296	0.118296			19.61	1.18182	0.118182
																																		19.63	1.17915	0.117915			19.63	1.18805	0.118805
																																		19.65	1.18145	0.118145			19.65	1.1787	0.11787
																																		19.67	1.17673	0.117673			19.67	1.1848	0.11848
																																		19.69	1.17287	0.117287			19.69	1.17895	0.117895
																																		19.71	1.17417	0.117417			19.71	1.18046	0.118046
																																		19.73	1.17346	0.117346			19.73	1.17406	0.117406
																																		19.75	1.16896	0.116896			19.75	1.1773	0.11773
																																		19.77	1.16793	0.116793			19.77	1.17142	0.117142
																																		19.79	1.16669	0.116669			19.79	1.17322	0.117322
																																		19.81	1.1644	0.11644			19.81	1.17199	0.117199
																																		19.83	1.15936	0.115936			19.83	1.16766	0.116766
																																		19.85	1.16008	0.116008			19.85	1.17118	0.117118
																																		19.87	1.15791	0.115791			19.87	1.16924	0.116924
																																		19.89	1.1579	0.11579			19.89	1.16406	0.116406
																																		19.91	1.15321	0.115321			19.91	1.16424	0.116424
																																		19.93	1.15269	0.115269			19.93	1.16684	0.116684
																																		19.95	1.15237	0.115237			19.95	1.1599	0.11599
																																		19.97	1.15085	0.115085			19.97	1.16555	0.116555
																																		19.99	1.15042	0.115042			19.99	1.16036	0.116036

## Sheet: -20
SBR-S-C(z向速度）				SBR-S-C(z向浓度）				SBR-S-C(z向温度）				SBR-S-C温度				SBR-S-C动能				SBR-S-C总能量				SBR-S-C压力				SBR-S-C MSD						SBR-S-C RDF			10		SBR-S RDF
0.255205	0			0.255205	0			0.255205	0			0	253	253.323		0	1078.43	1079.8		0	-58893.3	-59849.9		0	1.96595	-3.24395		0	0	72.0881				0.01	0	0	0.207023		0.01	0	0	0.209012
0.765614	0			0.765614	0			0.765614	0			5	262.233	267.854		5	1117.78	1141.74		5	-59611.1	-59945.2		5	-3.19289	-3.58215		5	0.710797	167.077				0.03	0	0	2.97564		0.03	0	0	3.95481
1.27602	0			1.27602	0			1.27602	0			10	265.207			10	1130.46			10	-59595.9			10	-3.17658			10	1.06434					0.05	0	0			0.05	0	0
1.78643	0			1.78643	0			1.78643	0			15	267.854			15	1141.74			15	-59632.1			15	-3.30966			15	1.40478					0.07	0	0			0.07	0	0
2.29684	0			2.29684	0			2.29684	0			20	267.175			20	1138.85			20	-59643.6			20	-3.18056			20	1.72598					0.09	0	0			0.09	0	0
2.80725	0			2.80725	0			2.80725	0			25	267.163			25	1138.8			25	-59694.9			25	-3.34254			25	2.04293					0.11	0	0			0.11	0	0
3.31766	0			3.31766	0			3.31766	0			30	266.293			30	1135.09			30	-59709			30	-3.23037			30	2.35761					0.13	0	0			0.13	0	0
3.82807	0			3.82807	0			3.82807	0			35	265.569			35	1132			35	-59715.8			35	-3.07386			35	2.67452					0.15	0	0			0.15	0	0
4.33848	0			4.33848	0			4.33848	0			40	264.932			40	1129.29			40	-59785.9			40	-3.32407			40	2.98144					0.17	0	0			0.17	0	0
4.84889	0			4.84889	0			4.84889	0			45	264.628			45	1127.99			45	-59808.6			45	-3.38356			45	3.28864					0.19	0	0			0.19	0	0
5.3593	0			5.3593	0			5.3593	0			50	263.44			50	1122.93			50	-59813			50	-3.18327			50	3.59227					0.21	0	0			0.21	0	0
5.86971	0			5.86971	0			5.86971	0			55	262.587			55	1119.29			55	-59830.7			55	-3.31383			55	3.89606					0.23	0	0			0.23	0	0
6.38012	0			6.38012	0			6.38012	0			60	262.126			60	1117.33			60	-59824.3			60	-3.2462			60	4.18981					0.25	0	0			0.25	0	0
6.89052	0			6.89052	0			6.89052	0			65	261.533			65	1114.8			65	-59772			65	-3.28913			65	4.49864					0.27	0	0			0.27	0	0
7.40093	0.450554	0.0732819		7.40093	0.233322	13.7973		7.40093	259.415	259.415		70	260.82			70	1111.76			70	-59815.8			70	-3.23664			70	4.80744					0.29	0	0			0.29	0	0
7.91134	0.106668	0.450554		7.91134	2.24883			7.91134	250.709			75	260.661			75	1111.08			75	-59776.1			75	-3.25226			75	5.1028					0.31	0	0			0.31	0	0
8.42175	-0.00374937			8.42175	8.91435			8.42175	253.291			80	260.197			80	1109.1			80	-59762.2			80	-3.289			80	5.41285					0.33	0	0			0.33	0	0
8.93216	-0.00624724			8.93216	7.37694			8.93216	255.027			85	260.136			85	1108.85			85	-59778			85	-3.3619			85	5.72391					0.35	0	0			0.35	0	0
9.44257	-0.0155829			9.44257	2.58487			9.44257	251.223			90	259.677			90	1106.88			90	-59766.7			90	-3.42351			90	6.04138					0.37	0	0			0.37	0	0
9.95298	-0.0585443			9.95298	1.80815			9.95298	255.98			95	259.324			95	1105.38			95	-59797.8			95	-3.23534			95	6.36355					0.39	0	0			0.39	0	0
10.4634	0.0547556			10.4634	1.68175			10.4634	255.176			100	259.127			100	1104.54			100	-59819.1			100	-3.29793			100	6.6901					0.41	0	0			0.41	0	0
10.9738	0.0457504			10.9738	3.06946			10.9738	253.672			105	258.69			105	1102.68			105	-59784			105	-3.13194			105	7.00825					0.43	0	0			0.43	0	0
11.4842	0.0211027			11.4842	4.35865			11.4842	253.353			110	258.345			110	1101.21			110	-59824.5			110	-3.43039			110	7.32852					0.45	0	0			0.45	0	0
11.9946	0.032589			11.9946	4.66186			11.9946	250.406			115	258			115	1099.74			115	-59797.3			115	-3.30733			115	7.65468					0.47	0	0			0.47	0	0
12.505	-0.0170457			12.505	3.31309			12.505	251.68			120	257.707			120	1098.49			120	-59815.3			120	-3.33788			120	7.98326					0.49	0	0			0.49	0	0
13.0154	-0.0331639			13.0154	2.66812			13.0154	251.42			125	257.378			125	1097.09			125	-59837.3			125	-3.3678			125	8.31726					0.51	0	0			0.51	0	0
13.5258	-0.0586356			13.5258	2.56158			13.5258	253.814			130	257.144			130	1096.09			130	-59849.9			130	-3.1516			130	8.64336					0.53	0	0			0.53	0	0
14.0363	-0.0700849			14.0363	2.29045			14.0363	251.175			135	257.099			135	1095.9			135	-59858.3			135	-3.20006			135	8.97732					0.55	0	0			0.55	0	0
14.5467	0.103031			14.5467	2.41685			14.5467	251.275			140	256.702			140	1094.21			140	-59857			140	-3.36619			140	9.29561					0.57	0	0			0.57	0	0
15.0571	0.00793996			15.0571	3.43415			15.0571	250.672			145	256.532			145	1093.48			145	-59842.7			145	-3.22183			145	9.61347					0.59	0	0			0.59	0	0
15.5675	-0.0212522			15.5675	5.1369			15.5675	251.968			150	256.218			150	1092.14			150	-59837.2			150	-3.23047			150	9.9463					0.61	0	0			0.61	0	0
16.0779	0.0937647			16.0779	3.97105			16.0779	251.436			155	255.941			155	1090.96			155	-59866.3			155	-3.36425			155	10.2796					0.63	0	0			0.63	0	0
16.5883	0.0540952			16.5883	1.57635			16.5883	252.91			160	255.83			160	1090.49			160	-59827.1			160	-3.35939			160	10.5989					0.65	0	0			0.65	0	0
17.0987	0.126946			17.0987	0.951999			17.0987	255.131			165	255.661			165	1089.77			165	-59853.8			165	-3.30389			165	10.9356					0.67	0	0			0.67	0	0
17.6091	-0.0197743			17.6091	1.59201			17.6091	251.712			170	255.481			170	1089			170	-59856.7			170	-3.36095			170	11.2638					0.69	0	0			0.69	0	0
18.1195	-0.00613384			18.1195	3.18899			18.1195	250.604			175	255.36			175	1088.48			175	-59840.7			175	-3.14773			175	11.5888					0.71	0	0			0.71	0	0
18.6299	-0.0148641			18.6299	13.7973			18.6299	250.678			180	255.289			180	1088.18			180	-59844.7			180	-3.36336			180	11.9316					0.73	0	0			0.73	0	0
19.1403	-0.00912014			19.1403	5.45003			19.1403	252.258			185	255.25			185	1088.02			185	-59855.2			185	-3.26515			185	12.2797					0.75	0	0			0.75	0	0
19.6508	0.278952			19.6508	0.665216			19.6508	253.368			190	255.1			190	1087.38			190	-59830.4			190	-3.32454			190	12.614					0.77	0	0			0.77	0	0
20.1612	0.194981			20.1612	0.0477336			20.1612	238.516			195	254.922			195	1086.62			195	-59834			195	-3.39037			195	12.9668					0.79	0	0			0.79	0	0
20.6716	0			20.6716	0			20.6716	0			200	254.758			200	1085.92			200	-59883.3			200	-3.58215			200	13.3145					0.81	0	0			0.81	0	0
21.182	0			21.182	0			21.182	0			205	254.575			205	1085.14			205	-59812.2			205	-3.19271			205	13.6612					0.83	0	0			0.83	0	0
21.6924	0			21.6924	0			21.6924	0			210	254.461			210	1084.65			210	-59856.8			210	-3.37317			210	14.0095					0.85	0	0			0.85	0	0
22.2028	0			22.2028	0			22.2028	0			215	254.365			215	1084.24			215	-59838.9			215	-3.19952			215	14.3531					0.87	0	0			0.87	0	0
22.7132	0			22.7132	0			22.7132	0			220	254.267			220	1083.83			220	-59861.6			220	-3.36214			220	14.699					0.89	0	0			0.89	0	0
23.2236	0			23.2236	0			23.2236	0			225	254.037			225	1082.85			225	-59876.6			225	-3.25201			225	15.0509					0.91	0	0			0.91	0	0
23.734	0			23.734	0			23.734	0			230	253.914			230	1082.32			230	-59834.8			230	-3.18971			230	15.4154					0.93	0	0			0.93	0	0
24.2444	0			24.2444	0			24.2444	0			235	253.906			235	1082.29			235	-59818.5			235	-3.17513			235	15.7709					0.95	0	0			0.95	0	0
24.7548	0			24.7548	0			24.7548	0			240	253.808			240	1081.87			240	-59836.8			240	-3.39846			240	16.1234					0.97	0.00140107	0.000140107			0.97	0	0
25.2653	0			25.2653	0			25.2653	0			245	253.768			245	1081.7			245	-59804.2			245	-3.32279			245	16.4811					0.99	0.0121053	0.00121053			0.99	0.00364306	0.000364306
25.7757	0			25.7757	0			25.7757	0			250	253.767			250	1081.7			250	-59817.7			250	-3.20234			250	16.865					1.01	0.205475	0.0205475			1.01	0.197762	0.0197762
26.2861	0			26.2861	0			26.2861	0			255	253.748			255	1081.61			255	-59811			255	-3.33224			255	17.2442					1.03	1.93349	0.193349			1.03	2.13043	0.213043
26.7965	0			26.7965	0			26.7965	0			260	253.731			260	1081.54			260	-59804.8			260	-3.3584			260	17.6314					1.05	8.90808	0.890808			1.05	10.6291	1.06291
27.3069	0			27.3069	0			27.3069	0			265	253.629			265	1081.11			265	-59784.1			265	-3.30351			265	18.0087					1.07	21.7621	2.17621			1.07	27.3165	2.73165
27.8173	0			27.8173	0			27.8173	0			270	253.7			270	1081.41			270	-59808.2			270	-3.33032			270	18.3797					1.09	29.7564	2.97564			1.09	39.5481	3.95481
28.3277	0			28.3277	0			28.3277	0			275	253.702			275	1081.42			275	-59803.7			275	-3.31015			275	18.7546					1.11	24.0631	2.40631			1.11	33.8628	3.38628
28.8381	0			28.8381	0			28.8381	0			280	253.716			280	1081.48			280	-59820.4			280	-3.09025			280	19.1301					1.13	12.1318	1.21318			1.13	18.0025	1.80025
29.3485	0			29.3485	0			29.3485	0			285	253.638			285	1081.14			285	-59830.7			285	-3.32467			285	19.5054					1.15	3.75698	0.375698			1.15	6.19353	0.619353
29.8589	0			29.8589	0			29.8589	0			290	253.623			290	1081.08			290	-59806.7			290	-3.25906			290	19.8662					1.17	0.82146	0.082146			1.17	1.4346	0.14346
30.3693	0			30.3693	0			30.3693	0			295	253.504			295	1080.57			295	-59860.3			295	-3.35744			295	20.2426					1.19	0.132192	0.0132192			1.19	0.214322	0.0214322
30.8798	0			30.8798	0			30.8798	0			300	253.55			300	1080.77			300	-59803.4			300	-3.36486			300	20.6239					1.21	0.0117053	0.00117053			1.21	0.0268265	0.00268265
31.3902	0			31.3902	0			31.3902	0			305	253.568			305	1080.85			305	-59837.3			305	-3.23453			305	20.9978					1.23	0.000871365	8.71365e-05			1.23	0.00472021	0.000472021
31.9006	0			31.9006	0			31.9006	0			310	253.47			310	1080.43			310	-59824.8			310	-3.19309			310	21.3847					1.25	0	0			1.25	0	0
32.411	0			32.411	0			32.411	0			315	253.484			315	1080.49			315	-59832.6			315	-3.29309			315	21.756					1.27	0.00490405	0.000490405			1.27	0.00221378	0.000221378
32.9214	0			32.9214	0			32.9214	0			320	253.376			320	1080.03			320	-59869.3			320	-3.45586			320	22.1292					1.29	0.133089	0.0133089			1.29	0.12123	0.012123
33.4318	0			33.4318	0			33.4318	0			325	253.301			325	1079.71			325	-59889.8			325	-3.21364			325	22.5077					1.31	1.23755	0.123755			1.31	1.41172	0.141172
33.9422	0			33.9422	0			33.9422	0			330	253.123			330	1078.95			330	-59896.8			330	-3.37813			330	22.8792					1.33	5.8257	0.58257			1.33	6.964	0.6964
34.4526	0			34.4526	0			34.4526	0			335	253.166			335	1079.13			335	-59828.3			335	-2.93862			335	23.2621					1.35	12.3793	1.23793			1.35	16.0692	1.60692
34.963	0			34.963	0			34.963	0			340	253.007			340	1078.46			340	-59848			340	-3.27636			340	23.6406					1.37	16.0451	1.60451			1.37	21.1547	2.11547
35.4734	0			35.4734	0			35.4734	0			345	252.976			345	1078.33			345	-59875.1			345	-3.1965			345	24.0137					1.39	15.3247	1.53247			1.39	20.9791	2.09791
35.9839	0			35.9839	0			35.9839	0			350	252.908			350	1078.04			350	-59853.6			350	-3.08116			350	24.3811					1.41	10.8203	1.08203			1.41	15.2004	1.52004
36.4943	0			36.4943	0			36.4943	0			355	252.859			355	1077.83			355	-59900.5			355	-3.21405			355	24.767					1.43	4.71515	0.471515			1.43	7.30661	0.730661
37.0047	0			37.0047	0			37.0047	0			360	252.773			360	1077.46			360	-59862.9			360	-3.20793			360	25.1547					1.45	1.9613	0.19613			1.45	2.66375	0.266375
37.5151	0			37.5151	0			37.5151	0			365	252.772			365	1077.45			365	-59847			365	-3.28429			365	25.5428					1.47	2.18526	0.218526			1.47	2.47361	0.247361
38.0255	0			38.0255	0			38.0255	0			370	252.784			370	1077.51			370	-59777.9			370	-3.41557			370	25.9318					1.49	2.96366	0.296366			1.49	3.73291	0.373291
38.5359	0			38.5359	0			38.5359	0			375	252.927			375	1078.12			375	-59784.1			375	-3.3165			375	26.3205					1.51	2.59312	0.259312			1.51	3.70358	0.370358
39.0463	0			39.0463	0			39.0463	0			380	252.899			380	1078			380	-59791.7			380	-3.3464			380	26.7108					1.53	1.3972	0.13972			1.53	2.42221	0.242221
39.5567	0			39.5567	0			39.5567	0			385	252.889			385	1077.95			385	-59802			385	-3.22966			385	27.1041					1.55	0.533904	0.0533904			1.55	1.0084	0.10084
40.0671	0			40.0671	0			40.0671	0			390	252.796			390	1077.56			390	-59822.9			390	-3.18268			390	27.5005					1.57	0.133172	0.0133172			1.57	0.307101	0.0307101
40.5775	0			40.5775	0			40.5775	0			395	252.807			395	1077.6			395	-59794.3			395	-3.21374			395	27.9108					1.59	0.019294	0.0019294			1.59	0.0600261	0.00600261
41.0879	0			41.0879	0			41.0879	0			400	252.826			400	1077.69			400	-59826.7			400	-3.13496			400	28.3052					1.61	0.00356009	0.000356009			1.61	0.0144638	0.00144638
41.5984	0			41.5984	0			41.5984	0			405	252.83			405	1077.7			405	-59824.9			405	-3.27883			405	28.7205					1.63	0	0			1.63	0.00201587	0.000201587
42.1088	0			42.1088	0			42.1088	0			410	252.824			410	1077.67			410	-59790.9			410	-3.29143			410	29.1353					1.65	0.0019369	0.00019369			1.65	0.00131153	0.000131153
42.6192	0			42.6192	0			42.6192	0			415	252.777			415	1077.48			415	-59823.3			415	-3.29544			415	29.5467					1.67	0.00756313	0.000756313			1.67	0.00320076	0.000320076
43.1296	0			43.1296	0			43.1296	0			420	252.792			420	1077.54			420	-59801.4			420	-3.14267			420	29.9568					1.69	0.0087699	0.00087699			1.69	0.00937635	0.000937635
43.64	0			43.64	0			43.64	0			425	252.806			425	1077.6			425	-59793.2			425	-3.26246			425	30.3735					1.71	0.0315588	0.00315588			1.71	0.0244222	0.00244222
44.1504	0			44.1504	0			44.1504	0			430	252.753			430	1077.37			430	-59769.1			430	-3.33448			430	30.7867					1.73	0.06475	0.006475			1.73	0.0668101	0.00668101
44.6608	0			44.6608	0			44.6608	0			435	252.816			435	1077.64			435	-59794.3			435	-3.34571			435	31.2026					1.75	0.103312	0.0103312			1.75	0.105516	0.0105516
45.1712	0			45.1712	0			45.1712	0			440	252.828			440	1077.69			440	-59798.6			440	-3.38598			440	31.6385					1.77	0.177154	0.0177154			1.77	0.174378	0.0174378
45.6816	0			45.6816	0			45.6816	0			445	252.859			445	1077.83			445	-59815.6			445	-3.36336			445	32.0693					1.79	0.238225	0.0238225			1.79	0.247397	0.0247397
												450	252.83			450	1077.7			450	-59825.4			450	-3.30219			450	32.5033					1.81	0.300593	0.0300593			1.81	0.335692	0.0335692
												455	252.874			455	1077.89			455	-59802.4			455	-3.23427			455	32.9522					1.83	0.356256	0.0356256			1.83	0.367311	0.0367311
												460	252.896			460	1077.98			460	-59805			460	-3.301			460	33.3976					1.85	0.385958	0.0385958			1.85	0.401144	0.0401144
												465	252.937			465	1078.16			465	-59832.3			465	-3.33746			465	33.8316					1.87	0.39358	0.039358			1.87	0.390567	0.0390567
												470	253.015			470	1078.49			470	-59802.8			470	-3.2896			470	34.2788					1.89	0.376068	0.0376068			1.89	0.377846	0.0377846
												475	253.023			475	1078.53			475	-59783			475	-3.31323			475	34.742					1.91	0.423161	0.0423161			1.91	0.384167	0.0384167
												480	253.005			480	1078.45			480	-59796.5			480	-3.10617			480	35.201					1.93	0.432132	0.0432132			1.93	0.390625	0.0390625
												485	253.061			485	1078.68			485	-59786.2			485	-3.23424			485	35.6682					1.95	0.494733	0.0494733			1.95	0.441343	0.0441343
												490	253.048			490	1078.63			490	-59808.8			490	-3.27425			490	36.1387					1.97	0.583928	0.0583928			1.97	0.526733	0.0526733
												495	253.068			495	1078.71			495	-59829.3			495	-3.30836			495	36.6143					1.99	0.673118	0.0673118			1.99	0.710055	0.0710055
												500	253.112			500	1078.9			500	-59808.3			500	-3.31305			500	37.1051					2.01	1.03798	0.103798			2.01	1.06763	0.106763
												505	253.164			505	1079.13			505	-59763			505	-3.07356			505	37.5999					2.03	1.55507	0.155507			2.03	1.7793	0.17793
												510	253.147			510	1079.05			510	-59831.5			510	-3.20661			510	38.0812					2.05	2.58924	0.258924			2.05	2.95763	0.295763
												515	253.134			515	1079			515	-59846.9			515	-3.35974			515	38.5813					2.07	4.00301	0.400301			2.07	4.80446	0.480446
												520	253.129			520	1078.97			520	-59842.1			520	-3.21829			520	39.0798					2.09	5.71796	0.571796			2.09	7.07371	0.707371
												525	253.173			525	1079.16			525	-59822.1			525	-3.2524			525	39.571					2.11	7.1993	0.71993			2.11	9.41086	0.941086
												530	253.109			530	1078.89			530	-59866.5			530	-3.4187			530	40.064					2.13	8.10586	0.810586			2.13	10.7338	1.07338
												535	253.057			535	1078.67			535	-59825.7			535	-3.04463			535	40.5599					2.15	8.11575	0.811575			2.15	10.9839	1.09839
												540	253.002			540	1078.43			540	-59920.2			540	-3.14226			540	41.0633					2.17	7.17987	0.717987			2.17	9.99676	0.999676
												545	252.972			545	1078.31			545	-59902.8			545	-3.30472			545	41.576					2.19	5.70219	0.570219			2.19	8.22999	0.822999
												550	252.969			550	1078.29			550	-59836.2			550	-3.23103			550	42.0848					2.21	4.22692	0.422692			2.21	6.11693	0.611693
												555	252.87			555	1077.87			555	-59904.9			555	-3.33427			555	42.5889					2.23	3.00807	0.300807			2.23	4.32717	0.432717
												560	252.774			560	1077.46			560	-59885.1			560	-3.27572			560	43.0925					2.25	2.28949	0.228949			2.25	3.1584	0.31584
												565	252.747			565	1077.35			565	-59874.6			565	-3.28003			565	43.6088					2.27	1.88348	0.188348			2.27	2.63595	0.263595
												570	252.718			570	1077.23			570	-59869.7			570	-3.3159			570	44.1277					2.29	1.86505	0.186505			2.29	2.47606	0.247606
												575	252.669			575	1077.02			575	-59905.7			575	-3.15948			575	44.6468					2.31	2.04166	0.204166			2.31	2.67025	0.267025
												580	252.64			580	1076.89			580	-59919			580	-3.35989			580	45.1705					2.33	2.29015	0.229015			2.33	2.90019	0.290019
												585	252.566			585	1076.58			585	-59916.8			585	-3.32636			585	45.6776					2.35	2.86769	0.286769			2.35	3.50116	0.350116
												590	252.474			590	1076.18			590	-59850.1			590	-3.31286			590	46.2053					2.37	3.81347	0.381347			2.37	4.51951	0.451951
												595	252.431			595	1076			595	-59900.7			595	-3.21764			595	46.7138					2.39	4.90872	0.490872			2.39	5.90537	0.590537
												600	252.378			600	1075.78			600	-59879.6			600	-3.33469			600	47.2256					2.41	5.7759	0.57759			2.41	6.96661	0.696661
												605	252.313			605	1075.49			605	-59884.7			605	-3.31307			605	47.7568					2.43	5.63567	0.563567			2.43	7.0453	0.70453
												610	252.268			610	1075.31			610	-59864.3			610	-2.96854			610	48.2733					2.45	4.91371	0.491371			2.45	6.09734	0.609734
												615	252.24			615	1075.18			615	-59860.1			615	-3.09763			615	48.7985					2.47	4.31045	0.431045			2.47	5.21181	0.521181
												620	252.231			620	1075.15			620	-59881.5			620	-3.34209			620	49.3033					2.49	4.14793	0.414793			2.49	4.88252	0.488252
												625	252.219			625	1075.1			625	-59858.5			625	-3.1882			625	49.8314					2.51	4.14696	0.414696			2.51	4.96088	0.496088
												630	252.237			630	1075.17			630	-59809.4			630	-3.14632			630	50.3535					2.53	4.10802	0.410802			2.53	4.97173	0.497173
												635	252.214			635	1075.08			635	-59867			635	-3.45698			635	50.8735					2.55	3.86197	0.386197			2.55	4.72025	0.472025
												640	252.203			640	1075.03			640	-59881.1			640	-3.3907			640	51.4064					2.57	3.5063	0.35063			2.57	4.25783	0.425783
												645	252.228			645	1075.14			645	-59826.9			645	-3.2153			645	51.9534					2.59	3.24345	0.324345			2.59	3.76862	0.376862
												650	252.201			650	1075.02			650	-59881.2			650	-3.21809			650	52.5204					2.61	3.0904	0.30904			2.61	3.40131	0.340131
												655	252.174			655	1074.9			655	-59875.3			655	-3.28215			655	53.0573					2.63	3.09465	0.309465			2.63	3.29325	0.329325
												660	252.145			660	1074.78			660	-59830			660	-3.06082			660	53.6147					2.65	3.1692	0.31692			2.65	3.28008	0.328008
												665	252.151			665	1074.81			665	-59838.7			665	-3.13805			665	54.172					2.67	3.24432	0.324432			2.67	3.28747	0.328747
												670	252.158			670	1074.84			670	-59815.7			670	-3.14791			670	54.7354					2.69	3.30411	0.330411			2.69	3.39791	0.339791
												675	252.147			675	1074.79			675	-59794.7			675	-3.25923			675	55.2693					2.71	3.44454	0.344454			2.71	3.60733	0.360733
												680	252.16			680	1074.84			680	-59838.8			680	-3.27804			680	55.8207					2.73	3.59255	0.359255			2.73	3.81793	0.381793
												685	252.174			685	1074.91			685	-59852.8			685	-3.39813			685	56.36					2.75	3.8384	0.38384			2.75	3.99561	0.399561
												690	252.173			690	1074.9			690	-59785			690	-3.23181			690	56.9265					2.77	3.91512	0.391512			2.77	4.19616	0.419616
												695	252.185			695	1074.95			695	-59800.7			695	-3.25819			695	57.5112					2.79	3.92304	0.392304			2.79	4.24034	0.424034
												700	252.2			700	1075.02			700	-59840.9			700	-3.16443			700	58.0816					2.81	3.71396	0.371396			2.81	3.8632	0.38632
												705	252.245			705	1075.21			705	-59799.2			705	-3.24358			705	58.6584					2.83	3.39022	0.339022			2.83	3.48801	0.348801
												710	252.325			710	1075.55			710	-59800.6			710	-3.1322			710	59.2539					2.85	3.01739	0.301739			2.85	2.97677	0.297677
												715	252.359			715	1075.7			715	-59791.8			715	-3.12679			715	59.8478					2.87	2.72516	0.272516			2.87	2.49174	0.249174
												720	252.395			720	1075.85			720	-59808.7			720	-3.19032			720	60.4337					2.89	2.55799	0.255799			2.89	2.13695	0.213695
												725	252.431			725	1076			725	-59822.8			725	-3.12121			725	61.0233					2.91	2.43016	0.243016			2.91	1.95145	0.195145
												730	252.453			730	1076.1			730	-59833.9			730	-3.2662			730	61.6098					2.93	2.38942	0.238942			2.93	1.84982	0.184982
												735	252.506			735	1076.32			735	-59817.2			735	-3.30322			735	62.1944					2.95	2.35895	0.235895			2.95	1.72122	0.172122
												740	252.551			740	1076.51			740	-59818			740	-3.13538			740	62.7769					2.97	2.36719	0.236719			2.97	1.74184	0.174184
												745	252.593			745	1076.69			745	-59791.6			745	-3.19607			745	63.3972					2.99	2.43693	0.243693			2.99	1.74537	0.174537
												750	252.563			750	1076.56			750	-59859.6			750	-3.37854			750	64.01					3.01	2.5052	0.25052			3.01	1.84601	0.184601
												755	252.557			755	1076.54			755	-59840			755	-3.16172			755	64.6199					3.03	2.62732	0.262732			3.03	1.96718	0.196718
												760	252.599			760	1076.72			760	-59817.3			760	-3.21864			760	65.2015					3.05	2.78146	0.278146			3.05	2.19403	0.219403
												765	252.59			765	1076.68			765	-59868.4			765	-3.29533			765	65.7904					3.07	2.8764	0.28764			3.07	2.38224	0.238224
												770	252.573			770	1076.61			770	-59864.9			770	-3.28024			770	66.396					3.09	2.96728	0.296728			3.09	2.51754	0.251754
												775	252.549			775	1076.5			775	-59910.9			775	-3.24171			775	67.0312					3.11	2.96195	0.296195			3.11	2.44853	0.244853
												780	252.559			780	1076.55			780	-59846.8			780	-3.29944			780	67.6478					3.13	2.84576	0.284576			3.13	2.33989	0.233989
												785	252.55			785	1076.51			785	-59886.1			785	-3.20815			785	68.257					3.15	2.66798	0.266798			3.15	2.10714	0.210714
												790	252.531			790	1076.42			790	-59849.5			790	-3.16822			790	68.8862					3.17	2.51294	0.251294			3.17	1.84096	0.184096
												795	252.53			795	1076.42			795	-59881.9			795	-3.29681			795	69.4996					3.19	2.42608	0.242608			3.19	1.63338	0.163338
												800	252.528			800	1076.42			800	-59897.2			800	-3.29459			800	70.0949					3.21	2.34182	0.234182			3.21	1.54119	0.154119
												805	252.496			805	1076.28			805	-59857.2			805	-3.13194			805	70.7135					3.23	2.31493	0.231493			3.23	1.42103	0.142103
												810	252.53			810	1076.42			810	-59799.7			810	-3.16853			810	71.3199					3.25	2.40485	0.240485			3.25	1.50163	0.150163
												815	252.531			815	1076.43			815	-59826.3			815	-3.12542			815	71.9161					3.27	2.44259	0.244259			3.27	1.54108	0.154108
												820	252.563			820	1076.56			820	-59838.6			820	-3.30189			820	72.5058					3.29	2.5807	0.25807			3.29	1.72792	0.172792
												825	252.561			825	1076.55			825	-59854.3			825	-3.16998			825	73.0944					3.31	2.8284	0.28284			3.31	1.93475	0.193475
												830	252.561			830	1076.56			830	-59873.3			830	-3.09439			830	73.6933					3.33	3.0946	0.30946			3.33	2.30169	0.230169
												835	252.567			835	1076.58			835	-59856.8			835	-3.15622			835	74.2864					3.35	3.47666	0.347666			3.35	2.79799	0.279799
												840	252.578			840	1076.63			840	-59838.4			840	-3.33985			840	74.873					3.37	3.88254	0.388254			3.37	3.30817	0.330817
												845	252.561			845	1076.56			845	-59845.6			845	-3.25238			845	75.4568					3.39	4.09176	0.409176			3.39	3.75613	0.375613
												850	252.556			850	1076.53			850	-59792.1			850	-3.18435			850	76.0539					3.41	4.15739	0.415739			3.41	3.90673	0.390673
												855	252.548			855	1076.5			855	-59858.8			855	-3.14761			855	76.6576					3.43	3.97111	0.397111			3.43	3.79605	0.379605
												860	252.53			860	1076.42			860	-59884.9			860	-3.27094			860	77.2663					3.45	3.65306	0.365306			3.45	3.45383	0.345383
												865	252.493			865	1076.27			865	-59890.8			865	-3.17603			865	77.904					3.47	3.26357	0.326357			3.47	2.92497	0.292497
												870	252.492			870	1076.26			870	-59902.6			870	-3.25286			870	78.5514					3.49	2.94497	0.294497			3.49	2.58197	0.258197
												875	252.462			875	1076.13			875	-59886.3			875	-3.17106			875	79.2076					3.51	2.78438	0.278438			3.51	2.31411	0.231411
												880	252.426			880	1075.98			880	-59901			880	-3.1626			880	79.872					3.53	2.71917	0.271917			3.53	2.20758	0.220758
												885	252.401			885	1075.87			885	-59930.3			885	-3.27706			885	80.5666					3.55	2.6815	0.26815			3.55	2.17754	0.217754
												890	252.389			890	1075.82			890	-59943			890	-3.32074			890	81.2664					3.57	2.63272	0.263272			3.57	2.25	0.225
												895	252.354			895	1075.67			895	-59915.2			895	-3.22733			895	81.9641					3.59	2.66514	0.266514			3.59	2.23248	0.223248
												900	252.327			900	1075.56			900	-59925.9			900	-3.24744			900	82.6624					3.61	2.68395	0.268395			3.61	2.22837	0.222837
												905	252.318			905	1075.52			905	-59909.4			905	-3.33234			905	83.3751					3.63	2.63525	0.263525			3.63	2.22407	0.222407
												910	252.302			910	1075.45			910	-59891.8			910	-3.28182			910	84.0872					3.65	2.73241	0.273241			3.65	2.20579	0.220579
												915	252.266			915	1075.3			915	-59887.8			915	-3.25393			915	84.8124					3.67	2.78317	0.278317			3.67	2.26214	0.226214
												920	252.315			920	1075.51			920	-59856.1			920	-3.18357			920	85.5441					3.69	2.88786	0.288786			3.69	2.35871	0.235871
												925	252.306			925	1075.47			925	-59870.8			925	-3.30611			925	86.2769					3.71	3.03754	0.303754			3.71	2.5401	0.25401
												930	252.302			930	1075.45			930	-59872.6			930	-3.223			930	87.0044					3.73	3.24677	0.324677			3.73	2.82835	0.282835
												935	252.289			935	1075.39			935	-59887			935	-3.25419			935	87.7086					3.75	3.42888	0.342888			3.75	3.15324	0.315324
												940	252.281			940	1075.36			940	-59871.2			940	-3.12335			940	88.4213					3.77	3.61243	0.361243			3.77	3.42624	0.342624
												945	252.289			945	1075.39			945	-59842.5			945	-3.30847			945	89.1453					3.79	3.67682	0.367682			3.79	3.6231	0.36231
												950	252.244			950	1075.2			950	-59903.8			950	-3.26482			950	89.881					3.81	3.70553	0.370553			3.81	3.69856	0.369856
												955	252.225			955	1075.12			955	-59885.3			955	-2.98609			955	90.6208					3.83	3.68401	0.368401			3.83	3.74292	0.374292
												960	252.202			960	1075.02			960	-59913.7			960	-3.39366			960	91.3633					3.85	3.64103	0.364103			3.85	3.78748	0.378748
												965	252.234			965	1075.16			965	-59904.8			965	-3.24564			965	92.0847					3.87	3.62453	0.362453			3.87	3.69205	0.369205
												970	252.21			970	1075.06			970	-59877.9			970	-3.25422			970	92.8519					3.89	3.58875	0.358875			3.89	3.61997	0.361997
												975	252.221			975	1075.11			975	-59897.7			975	-3.21121			975	93.6323					3.91	3.45038	0.345038			3.91	3.47069	0.347069
												980	252.208			980	1075.05			980	-59863.5			980	-3.10838			980	94.4262					3.93	3.3002	0.33002			3.93	3.34471	0.334471
												985	252.22			985	1075.1			985	-59905.8			985	-3.26289			985	95.2319					3.95	3.19124	0.319124			3.95	3.1933	0.31933
												990	252.235			990	1075.16			990	-59858.8			990	-3.05766			990	96.004					3.97	3.08866	0.308866			3.97	3.04702	0.304702
												995	252.243			995	1075.2			995	-59915.1			995	-3.1533			995	96.7753					3.99	3.03931	0.303931			3.99	2.98638	0.298638
												1000	252.229			1000	1075.14			1000	-59864.5			1000	-3.21472			1000	97.546					4.01	2.98619	0.298619			4.01	2.93791	0.293791
												1005	252.216			1005	1075.08			1005	-59896.7			1005	-3.39045			1005	98.2516					4.03	2.97505	0.297505			4.03	2.9042	0.29042
												1010	252.201			1010	1075.02			1010	-59867.5			1010	-3.36792			1010	98.9787					4.05	2.91456	0.291456			4.05	2.89028	0.289028
												1015	252.191			1015	1074.98			1015	-59883.7			1015	-3.05582			1015	99.6823					4.07	2.90811	0.290811			4.07	2.87078	0.287078
												1020	252.194			1020	1074.99			1020	-59880.5			1020	-3.37425			1020	100.384					4.09	2.89101	0.289101			4.09	2.78642	0.278643
												1025	252.175			1025	1074.91			1025	-59915.4			1025	-3.40796			1025	101.078					4.11	2.86544	0.286544			4.11	2.78886	0.278886
												1030	252.133			1030	1074.73			1030	-59906.1			1030	-3.43418			1030	101.753					4.13	2.86078	0.286078			4.13	2.74192	0.274192
												1035	252.146			1035	1074.79			1035	-59850.8			1035	-3.13341			1035	102.417					4.15	2.83519	0.283519			4.15	2.70861	0.270861
												1040	252.161			1040	1074.85			1040	-59893.2			1040	-3.37822			1040	103.126					4.17	2.82527	0.282527			4.17	2.71226	0.271226
												1045	252.173			1045	1074.9			1045	-59886.3			1045	-3.43401			1045	103.837					4.19	2.85258	0.285258			4.19	2.67708	0.267708
												1050	252.193			1050	1074.98			1050	-59887.3			1050	-3.29247			1050	104.557					4.21	2.87031	0.287031			4.21	2.66298	0.266298
												1055	252.185			1055	1074.95			1055	-59880.1			1055	-3.43929			1055	105.306					4.23	2.89135	0.289135			4.23	2.72806	0.272806
												1060	252.169			1060	1074.88			1060	-59923.8			1060	-3.32532			1060	106.09					4.25	2.96003	0.296003			4.25	2.75127	0.275127
												1065	252.148			1065	1074.79			1065	-59882.7			1065	-3.37601			1065	106.81					4.27	3.02427	0.302427			4.27	2.90495	0.290495
												1070	252.165			1070	1074.87			1070	-59891.6			1070	-3.34976			1070	107.595					4.29	3.03868	0.303868			4.29	2.98153	0.298153
												1075	252.144			1075	1074.78			1075	-59936			1075	-3.37127			1075	108.341					4.31	3.10096	0.310096			4.31	3.05753	0.305753
												1080	252.093			1080	1074.56			1080	-59921.1			1080	-3.22901			1080	109.121					4.33	3.08258	0.308258			4.33	3.06392	0.306392
												1085	252.1			1085	1074.59			1085	-59912.2			1085	-3.34853			1085	109.892					4.35	3.05241	0.305241			4.35	3.04081	0.304081
												1090	252.091			1090	1074.55			1090	-59867.8			1090	-3.19844			1090	110.645					4.37	3.01066	0.301066			4.37	3.0236	0.30236
												1095	252.073			1095	1074.47			1095	-59882.9			1095	-3.10245			1095	111.402					4.39	2.95456	0.295456			4.39	2.95498	0.295498
												1100	252.055			1100	1074.4			1100	-59852.8			1100	-3.29036			1100	112.165					4.41	2.95128	0.295128			4.41	2.91392	0.291392
												1105	252.043			1105	1074.35			1105	-59898.9			1105	-3.23127			1105	112.919					4.43	2.94088	0.294088			4.43	2.90313	0.290313
												1110	252.056			1110	1074.4			1110	-59863.6			1110	-3.29969			1110	113.628					4.45	2.92309	0.292309			4.45	2.87845	0.287845
												1115	252.046			1115	1074.36			1115	-59891.7			1115	-3.13219			1115	114.36					4.47	2.91679	0.291679			4.47	2.90743	0.290743
												1120	252.034			1120	1074.31			1120	-59868.2			1120	-3.2302			1120	115.017					4.49	2.93134	0.293134			4.49	2.92578	0.292578
												1125	252.008			1125	1074.2			1125	-59904.6			1125	-3.33254			1125	115.736					4.51	2.92828	0.292828			4.51	2.9486	0.29486
												1130	251.993			1130	1074.13			1130	-59887.3			1130	-3.22551			1130	116.466					4.53	2.94931	0.294931			4.53	2.99196	0.299196
												1135	251.961			1135	1074			1135	-59930.8			1135	-3.14954			1135	117.22					4.55	3.01011	0.301011			4.55	3.0304	0.30304
												1140	251.957			1140	1073.98			1140	-59885.7			1140	-3.20814			1140	117.992					4.57	3.04277	0.304277			4.57	3.10882	0.310882
												1145	251.919			1145	1073.82			1145	-59921.6			1145	-3.07603			1145	118.711					4.59	3.07007	0.307007			4.59	3.16382	0.316382
												1150	251.874			1150	1073.63			1150	-59928.2			1150	-3.23092			1150	119.456					4.61	3.11805	0.311805			4.61	3.21934	0.321934
												1155	251.856			1155	1073.55			1155	-59915.2			1155	-3.41157			1155	120.204					4.63	3.0999	0.30999			4.63	3.20117	0.320117
												1160	251.848			1160	1073.52			1160	-59922.4			1160	-3.13053			1160	120.964					4.65	3.09378	0.309378			4.65	3.21563	0.321563
												1165	251.817			1165	1073.38			1165	-59919.7			1165	-3.38635			1165	121.736					4.67	3.04201	0.304201			4.67	3.18741	0.318741
												1170	251.777			1170	1073.21			1170	-59925.6			1170	-3.17837			1170	122.541					4.69	3.00581	0.300581			4.69	3.1154	0.31154
												1175	251.743			1175	1073.07			1175	-59913			1175	-3.28635			1175	123.285					4.71	2.95455	0.295455			4.71	3.06252	0.306252
												1180	251.7			1180	1072.88			1180	-59944.8			1180	-3.23835			1180	124.012					4.73	2.93368	0.293368			4.73	2.9876	0.29876
												1185	251.671			1185	1072.76			1185	-59920.3			1185	-3.31153			1185	124.763					4.75	2.88326	0.288326			4.75	2.91826	0.291826
												1190	251.633			1190	1072.6			1190	-59929.8			1190	-3.3446			1190	125.532					4.77	2.82703	0.282703			4.77	2.90059	0.290059
												1195	251.617			1195	1072.53			1195	-59941.6			1195	-3.44332			1195	126.238					4.79	2.80876	0.280876			4.79	2.83666	0.283666
												1200	251.623			1200	1072.56			1200	-59874.7			1200	-3.29065			1200	127.052					4.81	2.81993	0.281993			4.81	2.82029	0.282029
												1205	251.605			1205	1072.48			1205	-59855.5			1205	-3.15274			1205	127.811					4.83	2.81713	0.281713			4.83	2.83288	0.283288
												1210	251.605			1210	1072.48			1210	-59857.2			1210	-3.08777			1210	128.62					4.85	2.82544	0.282544			4.85	2.81275	0.281275
												1215	251.625			1215	1072.57			1215	-59861.7			1215	-3.24277			1215	129.451					4.87	2.84609	0.284609			4.87	2.83704	0.283704
												1220	251.633			1220	1072.6			1220	-59843.4			1220	-3.38932			1220	130.3					4.89	2.90577	0.290577			4.89	2.84181	0.284181
												1225	251.651			1225	1072.67			1225	-59852			1225	-3.14879			1225	131.135					4.91	2.94049	0.294049			4.91	2.89402	0.289402
												1230	251.665			1230	1072.73			1230	-59848.1			1230	-3.19353			1230	131.886					4.93	2.9412	0.29412			4.93	2.91995	0.291995
												1235	251.647			1235	1072.66			1235	-59889.7			1235	-3.32577			1235	132.645					4.95	2.95364	0.295364			4.95	2.94813	0.294813
												1240	251.639			1240	1072.62			1240	-59875.5			1240	-3.21415			1240	133.329					4.97	2.94368	0.294368			4.97	2.96587	0.296587
												1245	251.629			1245	1072.58			1245	-59889.1			1245	-3.3179			1245	134.092					4.99	2.91908	0.291908			4.99	2.91059	0.291059
												1250	251.636			1250	1072.61			1250	-59892.5			1250	-3.14486			1250	134.772					5.01	2.87286	0.287286			5.01	2.87303	0.287303
												1255	251.621			1255	1072.55			1255	-59880.4			1255	-3.26304			1255	135.457					5.03	2.84157	0.284157			5.03	2.80458	0.280458
												1260	251.612			1260	1072.51			1260	-59850.8			1260	-3.29319			1260	136.138					5.05	2.81906	0.281906			5.05	2.74264	0.274264
												1265	251.622			1265	1072.55			1265	-59839.4			1265	-3.21517			1265	136.809					5.07	2.78158	0.278158			5.07	2.70521	0.270521
												1270	251.634			1270	1072.6			1270	-59855.3			1270	-3.21193			1270	137.464					5.09	2.77482	0.277482			5.09	2.6596	0.26596
												1275	251.625			1275	1072.57			1275	-59852.6			1275	-3.27931			1275	138.15					5.11	2.76188	0.276188			5.11	2.61749	0.261749
												1280	251.605			1280	1072.48			1280	-59896.6			1280	-3.3464			1280	138.736					5.13	2.73197	0.273197			5.13	2.6208	0.26208
												1285	251.6			1285	1072.46			1285	-59902.3			1285	-3.24543			1285	139.483					5.15	2.73942	0.273942			5.15	2.59711	0.259711
												1290	251.593			1290	1072.43			1290	-59879.1			1290	-3.43924			1290	140.151					5.17	2.70189	0.270189			5.17	2.57465	0.257465
												1295	251.567			1295	1072.32			1295	-59921.7			1295	-3.12797			1295	140.755					5.19	2.68414	0.268414			5.19	2.56718	0.256718
												1300	251.543			1300	1072.21			1300	-59902.3			1300	-3.33985			1300	141.33					5.21	2.66265	0.266265			5.21	2.53514	0.253514
												1305	251.512			1305	1072.08			1305	-59894.3			1305	-3.32919			1305	141.918					5.23	2.61953	0.261953			5.23	2.47754	0.247754
												1310	251.498			1310	1072.02			1310	-59906.4			1310	-3.3916			1310	142.553					5.25	2.58588	0.258588			5.25	2.46654	0.246654
												1315	251.488			1315	1071.98			1315	-59902.6			1315	-3.34029			1315	143.21					5.27	2.52148	0.252148			5.27	2.38922	0.238922
												1320	251.48			1320	1071.95			1320	-59894.4			1320	-3.26083			1320	143.905					5.29	2.50043	0.250043			5.29	2.35142	0.235142
												1325	251.474			1325	1071.92			1325	-59900.3			1325	-3.23531			1325	144.506					5.31	2.47167	0.247167			5.31	2.27156	0.227156
												1330	251.471			1330	1071.91			1330	-59905.7			1330	-3.27974			1330	145.212					5.33	2.43612	0.243612			5.33	2.23179	0.223179
												1335	251.454			1335	1071.84			1335	-59871.1			1335	-3.11543			1335	145.797					5.35	2.43849	0.243849			5.35	2.23266	0.223266
												1340	251.439			1340	1071.77			1340	-59871.2			1340	-3.3605			1340	146.412					5.37	2.42607	0.242607			5.37	2.20294	0.220294
												1345	251.414			1345	1071.66			1345	-59885.4			1345	-3.21837			1345	147.042					5.39	2.41758	0.241758			5.39	2.18896	0.218896
												1350	251.405			1350	1071.63			1350	-59912.1			1350	-3.37044			1350	147.647					5.41	2.43231	0.243231			5.41	2.14706	0.214706
												1355	251.378			1355	1071.51			1355	-59918.6			1355	-3.37535			1355	148.228					5.43	2.40244	0.240244			5.43	2.14841	0.214841
												1360	251.381			1360	1071.52			1360	-59877.4			1360	-3.11994			1360	148.845					5.45	2.41955	0.241955			5.45	2.15924	0.215924
												1365	251.344			1365	1071.37			1365	-59945.2			1365	-3.26207			1365	149.517					5.47	2.4433	0.24433			5.47	2.15965	0.215965
												1370	251.341			1370	1071.36			1370	-59927.1			1370	-3.42849			1370	150.243					5.49	2.41644	0.241644			5.49	2.15703	0.215703
												1375	251.333			1375	1071.32			1375	-59890.4			1375	-3.15856			1375	151.067					5.51	2.4407	0.24407			5.51	2.14869	0.214869
												1380	251.304			1380	1071.2			1380	-59933.2			1380	-3.12062			1380	151.868					5.53	2.44562	0.244562			5.53	2.14176	0.214176
												1385	251.283			1385	1071.11			1385	-59908.2			1385	-3.21837			1385	152.712					5.55	2.42931	0.242931			5.55	2.16194	0.216194
												1390	251.301			1390	1071.18			1390	-59885.9			1390	-3.08955			1390	153.516					5.57	2.43999	0.243999			5.57	2.1465	0.21465
												1395	251.292			1395	1071.15			1395	-59890.4			1395	-3.29082			1395	154.277					5.59	2.42209	0.242209			5.59	2.12705	0.212705
												1400	251.27			1400	1071.05			1400	-59878.7			1400	-3.26589			1400	155.09					5.61	2.41763	0.241763			5.61	2.15299	0.215299
												1405	251.25			1405	1070.96			1405	-59908.6			1405	-3.37311			1405	155.889					5.63	2.45156	0.245156			5.63	2.10257	0.210257
												1410	251.245			1410	1070.95			1410	-59901.8			1410	-3.46029			1410	156.694					5.65	2.42288	0.242288			5.65	2.09056	0.209056
												1415	251.263			1415	1071.02			1415	-59847.6			1415	-3.27044			1415	157.555					5.67	2.43989	0.243989			5.67	2.10344	0.210344
												1420	251.279			1420	1071.09			1420	-59866.1			1420	-3.31421			1420	158.298					5.69	2.4373	0.24373			5.69	2.10236	0.210236
												1425	251.264			1425	1071.02			1425	-59878.2			1425	-3.27284			1425	159.184					5.71	2.46122	0.246122			5.71	2.09707	0.209707
												1430	251.267			1430	1071.04			1430	-59833			1430	-3.36477			1430	160.129					5.73	2.48173	0.248173			5.73	2.11949	0.211949
												1435	251.266			1435	1071.04			1435	-59888.5			1435	-3.28233			1435	160.92					5.75	2.51809	0.251809			5.75	2.15569	0.215569
												1440	251.29			1440	1071.14			1440	-59883.3			1440	-3.26997			1440	161.686					5.77	2.52272	0.252272			5.77	2.15766	0.215766
												1445	251.289			1445	1071.13			1445	-59856.5			1445	-3.25155			1445	162.507					5.79	2.55054	0.255054			5.79	2.21963	0.221963
												1450	251.304			1450	1071.2			1450	-59883.7			1450	-3.34043			1450	163.128					5.81	2.58577	0.258577			5.81	2.24902	0.224902
												1455	251.319			1455	1071.26			1455	-59885.1			1455	-3.2372			1455	163.727					5.83	2.58726	0.258726			5.83	2.31797	0.231797
												1460	251.33			1460	1071.31			1460	-59834.2			1460	-3.08442			1460	164.091					5.85	2.60389	0.260389			5.85	2.32025	0.232025
												1465	251.341			1465	1071.36			1465	-59811.8			1465	-3.45879			1465	164.446					5.87	2.58594	0.258594			5.87	2.30535	0.230535
												1470	251.343			1470	1071.36			1470	-59871.5			1470	-3.2102			1470	164.498					5.89	2.56347	0.256347			5.89	2.29965	0.229965
												1475	251.339			1475	1071.35			1475	-59829			1475	-3.25548			1475	164.801					5.91	2.55793	0.255793			5.91	2.30946	0.230946
												1480	251.368			1480	1071.47			1480	-59843.8			1480	-3.53733			1480	164.682					5.93	2.53358	0.253358			5.93	2.28269	0.228269
												1485	251.384			1485	1071.54			1485	-59844.7			1485	-3.2706			1485	164.024					5.95	2.52495	0.252495			5.95	2.2589	0.22589
												1490	251.381			1490	1071.52			1490	-59830			1490	-3.24643			1490	164.681					5.97	2.53159	0.253159			5.97	2.25626	0.225626
												1495	251.381			1495	1071.53			1495	-59879.6			1495	-3.34436			1495	164.991					5.99	2.52096	0.252096			5.99	2.23923	0.223923
												1500	251.368			1500	1071.47			1500	-59859.9			1500	-3.25347			1500	167.077					6.01	2.52202	0.252202			6.01	2.22836	0.222836
																																		6.03	2.52457	0.252457			6.03	2.23928	0.223928
																																		6.05	2.54958	0.254958			6.05	2.24889	0.224889
																																		6.07	2.55903	0.255903			6.07	2.24543	0.224543
																																		6.09	2.56365	0.256365			6.09	2.2657	0.22657
																																		6.11	2.59969	0.259969			6.11	2.29054	0.229054
																																		6.13	2.60769	0.260769			6.13	2.28213	0.228213
SBR-S(z向速度）				SBR-S(z向浓度）				SBR-S(z向温度）				SBR-S温度				SBR-S动能				SBR-S总能量				SBR-S压力				SBR-S MSD						6.15	2.63729	0.263729			6.15	2.29997	0.229997
																																		6.17	2.65329	0.265329			6.17	2.34019	0.234019
0.256847	0			0.256847	0			0.256847	0			0	253	252.042		0	996.978	993.202		0	-59106.3	-59992.7		0	1.51267	-3.86527		0	0	78.2383				6.19	2.69487	0.269487			6.19	2.35915	0.235915
0.77054	0			0.77054	0			0.77054	0			5	264.2	267.305		5	1041.11	1053.35		5	-59798.7	-60065.4		5	-4.04256	-4.19246		5	0.801005	180.841				6.21	2.68199	0.268199			6.21	2.38083	0.238083
1.28423	0			1.28423	0			1.28423	0			10	267.305			10	1053.35			10	-59760.2			10	-3.83336			10	1.11981					6.23	2.69846	0.269846			6.23	2.41442	0.241442
1.79793	0			1.79793	0			1.79793	0			15	266.743			15	1051.13			15	-59849.1			15	-3.79465			15	1.32506					6.25	2.69859	0.269859			6.25	2.42687	0.242687
2.31162	0			2.31162	0			2.31162	0			20	266.068			20	1048.47			20	-59860.5			20	-3.7553			20	1.51931					6.27	2.71045	0.271045			6.27	2.42549	0.242549
2.82531	0			2.82531	0			2.82531	0			25	264.277			25	1041.42			25	-59899.2			25	-3.86305			25	1.70013					6.29	2.71896	0.271896			6.29	2.45102	0.245102
3.33901	0			3.33901	0			3.33901	0			30	264.212			30	1041.16			30	-59909			30	-3.73707			30	1.8816					6.31	2.71248	0.271248			6.31	2.46026	0.246026
3.8527	0			3.8527	0			3.8527	0			35	264.457			35	1042.13			35	-59897.8			35	-3.80199			35	2.06563					6.33	2.70366	0.270366			6.33	2.46448	0.246448
4.36639	0			4.36639	0			4.36639	0			40	263.356			40	1037.79			40	-59923.6			40	-3.85955			40	2.22878					6.35	2.71418	0.271418			6.35	2.43879	0.243879
4.88009	0			4.88009	0			4.88009	0			45	263.199			45	1037.17			45	-59935.3			45	-3.93992			45	2.38365					6.37	2.6882	0.26882			6.37	2.45466	0.245466
5.39378	0			5.39378	0			5.39378	0			50	262.593			50	1034.78			50	-59950.6			50	-3.85004			50	2.54282					6.39	2.68518	0.268518			6.39	2.44723	0.244723
5.90747	0			5.90747	0			5.90747	0			55	261.781			55	1031.58			55	-59996.6			55	-3.90845			55	2.69426					6.41	2.67035	0.267035			6.41	2.44067	0.244067
6.42117	0			6.42117	0			6.42117	0			60	260.587			60	1026.88			60	-59989			60	-3.91125			60	2.86221					6.43	2.7021	0.27021			6.43	2.44343	0.244343
6.93486	0			6.93486	0			6.93486	0			65	260.131			65	1025.08			65	-59994.3			65	-3.7573			65	3.0287					6.45	2.7046	0.27046			6.45	2.42671	0.242671
7.44855	-1.71228	0.152929		7.44855	0.112071	12.6587		7.44855	258.785	258.785		70	259.914			70	1024.22			70	-60005.3			70	-4.00072			70	3.14791					6.47	2.70529	0.270529			6.47	2.4636	0.24636
7.96225	0.271388	1.71228		7.96225	1.29391			7.96225	248.866			75	259.231			75	1021.53			75	-60013.3			75	-3.89408			75	3.32517					6.49	2.6996	0.26996			6.49	2.45162	0.245162
8.47594	-0.0140076			8.47594	11.7683			8.47594	249.937			80	258.446			80	1018.44			80	-60027.3			80	-3.786			80	3.49509					6.51	2.71396	0.271396			6.51	2.4466	0.24466
8.98964	-0.0100014			8.98964	11.9566			8.98964	252.814			85	257.787			85	1015.84			85	-60019.7			85	-3.88357			85	3.65139					6.53	2.69897	0.269897			6.53	2.48221	0.248221
9.50333	0.0653282			9.50333	3.03389			9.50333	247.607			90	256.865			90	1012.21			90	-60053.4			90	-3.97272			90	3.80211					6.55	2.70101	0.270101			6.55	2.46637	0.246637
10.017	0.13524			10.017	1.20044			10.017	250.92			95	256.654			95	1011.38			95	-60024.7			95	-3.71432			95	3.95989					6.57	2.72551	0.272551			6.57	2.4781	0.24781
10.5307	-0.0054805			10.5307	1.00908			10.5307	249.866			100	256.269			100	1009.86			100	-60042.7			100	-3.82774			100	4.1199					6.59	2.73589	0.273589			6.59	2.49066	0.249066
11.0444	0.101744			11.0444	1.85958			11.0444	250.953			105	255.827			105	1008.12			105	-60026.4			105	-3.84093			105	4.27868					6.61	2.74178	0.274178			6.61	2.4862	0.24862
11.5581	-0.040844			11.5581	2.87885			11.5581	254.246			110	255.637			110	1007.37			110	-60024.3			110	-4.03666			110	4.45272					6.63	2.73813	0.273813			6.63	2.52691	0.252691
12.0718	0.0859191			12.0718	4.12669			12.0718	251.258			115	255.333			115	1006.17			115	-59989.2			115	-3.97534			115	4.61176					6.65	2.74076	0.274076			6.65	2.5127	0.25127
12.5855	-0.148659			12.5855	2.94707			12.5855	252.241			120	255.295			120	1006.02			120	-59988.9			120	-3.92823			120	4.80225					6.67	2.72367	0.272367			6.67	2.53927	0.253927
13.0992	-0.103079			13.0992	1.48394			13.0992	253.5			125	254.92			125	1004.54			125	-59994.6			125	-3.98589			125	4.95971					6.69	2.69833	0.269833			6.69	2.52024	0.252024
13.6129	-0.263576			13.6129	0.838095			13.6129	256.146			130	254.746			130	1003.86			130	-60026.2			130	-3.84871			130	5.13239					6.71	2.6956	0.26956			6.71	2.48989	0.248989
14.1266	-0.110222			14.1266	1.02281			14.1266	243.412			135	254.511			135	1002.93			135	-60020.2			135	-3.95973			135	5.27457					6.73	2.65398	0.265398			6.73	2.4651	0.24651
14.6403	0.0037777			14.6403	2.0598			14.6403	257.104			140	254.339			140	1002.25			140	-60029.3			140	-3.85368			140	5.46227					6.75	2.64763	0.264763			6.75	2.4522	0.24522
15.154	-0.0535936			15.154	3.81661			15.154	252.569			145	253.981			145	1000.85			145	-60039.5			145	-3.67852			145	5.67159					6.77	2.62237	0.262237			6.77	2.42632	0.242632
15.6677	0.00279425			15.6677	2.74064			15.6677	247.319			150	253.763			150	999.985			150	-60038.4			150	-3.93595			150	5.92506					6.79	2.5861	0.25861			6.79	2.40852	0.240852
16.1813	0.101027			16.1813	1.72492			16.1813	253.913			155	253.454			155	998.766			155	-60039.2			155	-4.01964			155	6.18339					6.81	2.57972	0.257972			6.81	2.38828	0.238828
16.695	0.111086			16.695	1.40642			16.695	251.365			160	253.251			160	997.966			160	-60013.3			160	-3.8268			160	6.42451					6.83	2.56754	0.256754			6.83	2.36283	0.236283
17.2087	0.0830991			17.2087	1.96678			17.2087	249.396			165	253.019			165	997.055			165	-60017.6			165	-3.85237			165	6.64858					6.85	2.54878	0.254878			6.85	2.36579	0.236579
17.7224	-0.0594523			17.7224	2.94396			17.7224	245.735			170	252.9			170	996.585			170	-60036.2			170	-3.87327			170	6.91825					6.87	2.53709	0.253709			6.87	2.3293	0.23293
18.2361	-0.00721346			18.2361	4.95814			18.2361	251.722			175	252.81			175	996.231			175	-60018.6			175	-3.91602			175	7.18363					6.89	2.52818	0.252818			6.89	2.3126	0.23126
18.7498	0.00620409			18.7498	12.6587			18.7498	256.505			180	252.668			180	995.671			180	-60014.8			180	-3.88653			180	7.45831					6.91	2.52922	0.252922			6.91	2.31027	0.231027
19.2635	0.063483			19.2635	7.64385			19.2635	251.208			185	252.714			185	995.85			185	-59981.5			185	-3.84644			185	7.75987					6.93	2.54394	0.254394			6.93	2.28212	0.228212
19.7772	-0.112901			19.7772	2.47176			19.7772	244.669			190	252.601			190	995.408			190	-59997.5			190	-3.86559			190	8.04507					6.95	2.52432	0.252432			6.95	2.28567	0.228567
20.2909	-0.303746			20.2909	0.0770764			20.2909	249.534			195	252.528			195	995.118			195	-60004.1			195	-4.07313			195	8.30317					6.97	2.51276	0.251276			6.97	2.30282	0.230282
20.8046	0			20.8046	0			20.8046	0			200	252.436			200	994.756			200	-59999.2			200	-3.79735			200	8.61245					6.99	2.5239	0.25239			6.99	2.31272	0.231272
21.3183	0			21.3183	0			21.3183	0			205	252.292			205	994.188			205	-59994.5			205	-3.76335			205	8.88399					7.01	2.51762	0.251762			7.01	2.29907	0.229907
21.832	0			21.832	0			21.832	0			210	252.114			210	993.487			210	-60009.6			210	-4.12957			210	9.17967					7.03	2.52868	0.252868			7.03	2.29467	0.229467
22.3457	0			22.3457	0			22.3457	0			215	251.978			215	992.951			215	-60019.7			215	-3.93892			215	9.46235					7.05	2.52279	0.252279			7.05	2.30664	0.230664
22.8594	0			22.8594	0			22.8594	0			220	251.899			220	992.638			220	-60024.4			220	-3.86773			220	9.77156					7.07	2.53438	0.253438			7.07	2.31671	0.231671
23.3731	0			23.3731	0			23.3731	0			225	251.871			225	992.53			225	-60031.9			225	-3.9741			225	10.0597					7.09	2.52553	0.252553			7.09	2.30157	0.230157
23.8867	0			23.8867	0			23.8867	0			230	251.889			230	992.599			230	-60000.3			230	-3.82976			230	10.3445					7.11	2.53182	0.253182			7.11	2.30464	0.230464
24.4004	0			24.4004	0			24.4004	0			235	251.86			235	992.485			235	-60029.2			235	-3.98401			235	10.6178					7.13	2.53309	0.253309			7.13	2.29601	0.229601
24.9141	0			24.9141	0			24.9141	0			240	251.754			240	992.067			240	-59976.8			240	-3.74057			240	10.8907					7.15	2.54228	0.254228			7.15	2.2974	0.22974
25.4278	0			25.4278	0			25.4278	0			245	251.642			245	991.626			245	-59990.2			245	-3.9971			245	11.1557					7.17	2.54835	0.254835			7.17	2.29054	0.229054
25.9415	0			25.9415	0			25.9415	0			250	251.563			250	991.317			250	-60015.5			250	-3.92238			250	11.4236					7.19	2.55395	0.255395			7.19	2.29863	0.229863
26.4552	0			26.4552	0			26.4552	0			255	251.465			255	990.928			255	-59984.6			255	-3.85899			255	11.716					7.21	2.54163	0.254163			7.21	2.29026	0.229026
26.9689	0			26.9689	0			26.9689	0			260	251.617			260	991.529			260	-59987			260	-4.10044			260	11.9585					7.23	2.54534	0.254534			7.23	2.28423	0.228423
27.4826	0			27.4826	0			27.4826	0			265	251.635			265	991.599			265	-59980.7			265	-3.93271			265	12.2179					7.25	2.54591	0.254591			7.25	2.28877	0.228877
27.9963	0			27.9963	0			27.9963	0			270	251.633			270	991.593			270	-59964.6			270	-3.77074			270	12.453					7.27	2.54664	0.254664			7.27	2.27359	0.227359
28.51	0			28.51	0			28.51	0			275	251.693			275	991.829			275	-59949.9			275	-4.04026			275	12.715					7.29	2.55062	0.255062			7.29	2.29936	0.229936
29.0237	0			29.0237	0			29.0237	0			280	251.816			280	992.312			280	-59964.4			280	-4.078			280	13.0202					7.31	2.54441	0.254441			7.31	2.28339	0.228339
29.5374	0			29.5374	0			29.5374	0			285	251.757			285	992.081			285	-60005.9			285	-3.84715			285	13.3626					7.33	2.53825	0.253825			7.33	2.29211	0.229211
30.0511	0			30.0511	0			30.0511	0			290	251.699			290	991.852			290	-60005.6			290	-3.95838			290	13.7046					7.35	2.5367	0.25367			7.35	2.28442	0.228442
30.5648	0			30.5648	0			30.5648	0			295	251.66			295	991.699			295	-59975.6			295	-3.92376			295	14.0958					7.37	2.50383	0.250383			7.37	2.29376	0.229376
31.0785	0			31.0785	0			31.0785	0			300	251.676			300	991.759			300	-59987.2			300	-3.78863			300	14.4759					7.39	2.50606	0.250606			7.39	2.27544	0.227544
31.5921	0			31.5921	0			31.5921	0			305	251.747			305	992.042			305	-59939.3			305	-3.80047			305	14.8501					7.41	2.50011	0.250011			7.41	2.25993	0.225993
32.1058	0			32.1058	0			32.1058	0			310	251.732			310	991.981			310	-59995.6			310	-4.08223			310	15.2461					7.43	2.48516	0.248516			7.43	2.26592	0.226592
32.6195	0			32.6195	0			32.6195	0			315	251.777			315	992.157			315	-60007.5			315	-3.65036			315	15.663					7.45	2.48338	0.248338			7.45	2.23505	0.223505
33.1332	0			33.1332	0			33.1332	0			320	251.781			320	992.174			320	-60033.9			320	-3.83429			320	16.0783					7.47	2.45028	0.245028			7.47	2.23094	0.223094
33.6469	0			33.6469	0			33.6469	0			325	251.731			325	991.977			325	-59977.5			325	-3.89215			325	16.4617					7.49	2.4496	0.24496			7.49	2.21127	0.221127
34.1606	0			34.1606	0			34.1606	0			330	251.658			330	991.69			330	-60013.9			330	-3.89656			330	16.8349					7.51	2.42925	0.242925			7.51	2.20207	0.220207
34.6743	0			34.6743	0			34.6743	0			335	251.63			335	991.579			335	-60009.9			335	-3.78596			335	17.1923					7.53	2.42331	0.242331			7.53	2.20018	0.220018
35.188	0			35.188	0			35.188	0			340	251.678			340	991.769			340	-59992.7			340	-4.0223			340	17.5437					7.55	2.41644	0.241644			7.55	2.16045	0.216045
35.7017	0			35.7017	0			35.7017	0			345	251.674			345	991.751			345	-59992.7			345	-3.86338			345	17.8996					7.57	2.3853	0.23853			7.57	2.16674	0.216674
36.2154	0			36.2154	0			36.2154	0			350	251.617			350	991.528			350	-59976.7			350	-3.84618			350	18.276					7.59	2.39	0.239			7.59	2.16296	0.216296
36.7291	0			36.7291	0			36.7291	0			355	251.662			355	991.708			355	-59987.3			355	-3.88194			355	18.6271					7.61	2.39157	0.239157			7.61	2.13484	0.213484
37.2428	0			37.2428	0			37.2428	0			360	251.573			360	991.353			360	-59980			360	-3.83997			360	18.9932					7.63	2.37436	0.237436			7.63	2.12823	0.212823
37.7565	0			37.7565	0			37.7565	0			365	251.6			365	991.461			365	-60027.4			365	-3.70949			365	19.3896					7.65	2.36739	0.236739			7.65	2.11742	0.211742
38.2702	0			38.2702	0			38.2702	0			370	251.584			370	991.399			370	-60014			370	-3.9673			370	19.7563					7.67	2.35874	0.235874			7.67	2.10339	0.210339
38.7839	0			38.7839	0			38.7839	0			375	251.557			375	991.292			375	-59994.3			375	-3.77005			375	20.1459					7.69	2.35239	0.235239			7.69	2.10557	0.210557
39.2975	0			39.2975	0			39.2975	0			380	251.514			380	991.124			380	-60027.6			380	-3.75134			380	20.5611					7.71	2.34863	0.234863			7.71	2.087	0.2087
39.8112	0			39.8112	0			39.8112	0			385	251.413			385	990.724			385	-60031.2			385	-3.8331			385	20.9584					7.73	2.34819	0.234819			7.73	2.09052	0.209052
40.3249	0			40.3249	0			40.3249	0			390	251.288			390	990.233			390	-60033.2			390	-3.82474			390	21.3729					7.75	2.33795	0.233795			7.75	2.08067	0.208067
40.8386	0			40.8386	0			40.8386	0			395	251.301			395	990.282			395	-60018.5			395	-3.87158			395	21.7812					7.77	2.32543	0.232543			7.77	2.09035	0.209035
41.3523	0			41.3523	0			41.3523	0			400	251.271			400	990.166			400	-60016.9			400	-3.66798			400	22.1532					7.79	2.32115	0.232115			7.79	2.07121	0.207121
41.866	0			41.866	0			41.866	0			405	251.331			405	990.402			405	-60004.5			405	-3.94762			405	22.5113					7.81	2.32745	0.232745			7.81	2.07435	0.207435
42.3797	0			42.3797	0			42.3797	0			410	251.324			410	990.374			410	-59991.9			410	-3.86403			410	22.9243					7.83	2.32962	0.232962			7.83	2.07069	0.207069
42.8934	0			42.8934	0			42.8934	0			415	251.276			415	990.186			415	-60022.7			415	-3.94736			415	23.3711					7.85	2.32149	0.232149			7.85	2.04271	0.204271
43.4071	0			43.4071	0			43.4071	0			420	251.271			420	990.164			420	-59993.1			420	-3.73513			420	23.8011					7.87	2.33618	0.233618			7.87	2.0542	0.20542
43.9208	0			43.9208	0			43.9208	0			425	251.31			425	990.318			425	-60001.2			425	-3.96936			425	24.2711					7.89	2.32905	0.232905			7.89	2.04121	0.204121
44.4345	0			44.4345	0			44.4345	0			430	251.338			430	990.431			430	-60002.9			430	-3.7644			430	24.7276					7.91	2.34576	0.234576			7.91	2.04232	0.204232
44.9482	0			44.9482	0			44.9482	0			435	251.281			435	990.205			435	-60011.4			435	-3.85479			435	25.2019					7.93	2.33962	0.233962			7.93	2.06559	0.206559
45.4619	0			45.4619	0			45.4619	0			440	251.228			440	989.997			440	-60036.5			440	-3.86239			440	25.6702					7.95	2.322	0.2322			7.95	2.06371	0.206371
45.9756	0			45.9756	0			45.9756	0			445	251.21			445	989.926			445	-60007.7			445	-3.93079			445	26.152					7.97	2.34579	0.234579			7.97	2.06435	0.206435
												450	251.189			450	989.841			450	-60035.5			450	-4.04288			450	26.6413					7.99	2.33889	0.233889			7.99	2.07688	0.207688
												455	251.171			455	989.769			455	-60029.4			455	-3.9114			455	27.1409					8.01	2.3516	0.23516			8.01	2.0685	0.20685
												460	251.157			460	989.716			460	-59994.7			460	-3.87079			460	27.684					8.03	2.33887	0.233887			8.03	2.0664	0.20664
												465	251.196			465	989.87			465	-59986.3			465	-4.01989			465	28.2122					8.05	2.34627	0.234627			8.05	2.08031	0.208031
												470	251.168			470	989.761			470	-59975			470	-3.85587			470	28.7381					8.07	2.34874	0.234874			8.07	2.08051	0.208051
												475	251.167			475	989.757			475	-60000.9			475	-3.84247			475	29.2981					8.09	2.34133	0.234133			8.09	2.09091	0.209091
												480	251.138			480	989.639			480	-59993			480	-3.83852			480	29.8208					8.11	2.34856	0.234856			8.11	2.08838	0.208838
												485	251.16			485	989.728			485	-59967.6			485	-4.04349			485	30.3767					8.13	2.34851	0.234851			8.13	2.09678	0.209678
												490	251.157			490	989.714			490	-59976.1			490	-3.97224			490	30.9499					8.15	2.34162	0.234162			8.15	2.09798	0.209798
												495	251.184			495	989.82			495	-60004.2			495	-3.94915			495	31.494					8.17	2.345	0.2345			8.17	2.09775	0.209775
												500	251.2			500	989.887			500	-60000			500	-3.84632			500	32.0267					8.19	2.33559	0.233559			8.19	2.09526	0.209526
												505	251.196			505	989.871			505	-60014.6			505	-3.871			505	32.5687					8.21	2.33494	0.233494			8.21	2.08628	0.208628
												510	251.203			510	989.898			510	-60008.3			510	-3.87083			510	33.1105					8.23	2.3435	0.23435			8.23	2.08694	0.208694
												515	251.235			515	990.023			515	-60008.6			515	-3.84867			515	33.6952					8.25	2.34472	0.234472			8.25	2.09514	0.209514
												520	251.186			520	989.83			520	-60034.9			520	-4.03863			520	34.218					8.27	2.32996	0.232996			8.27	2.1028	0.21028
												525	251.176			525	989.789			525	-60006.4			525	-4.02908			525	34.7856					8.29	2.34852	0.234852			8.29	2.10999	0.210999
												530	251.133			530	989.622			530	-60009.9			530	-3.85377			530	35.3627					8.31	2.35487	0.235487			8.31	2.09338	0.209338
												535	251.105			535	989.511			535	-60040.9			535	-3.90671			535	35.9091					8.33	2.34096	0.234096			8.33	2.11038	0.211038
												540	251.063			540	989.347			540	-60037.1			540	-3.8995			540	36.4209					8.35	2.35174	0.235174			8.35	2.11283	0.211283
												545	251.064			545	989.348			545	-60045.7			545	-3.87586			545	36.9704					8.37	2.358	0.2358			8.37	2.1066	0.21066
												550	251.048			550	989.288			550	-60011.6			550	-3.7406			550	37.4624					8.39	2.35445	0.235445			8.39	2.11371	0.211371
												555	250.994			555	989.073			555	-60037.9			555	-3.83198			555	37.9802					8.41	2.35678	0.235678			8.41	2.10415	0.210415
												560	250.979			560	989.015			560	-60052.1			560	-4.0241			560	38.5502					8.43	2.35123	0.235123			8.43	2.10794	0.210794
												565	250.935			565	988.84			565	-60020.2			565	-4.10449			565	39.152					8.45	2.36871	0.236871			8.45	2.11253	0.211253
												570	250.903			570	988.714			570	-60031.8			570	-3.83585			570	39.7467					8.47	2.3607	0.23607			8.47	2.09383	0.209383
												575	250.928			575	988.813			575	-60003.7			575	-3.85373			575	40.3705					8.49	2.36505	0.236505			8.49	2.10382	0.210382
												580	250.958			580	988.93			580	-60008.6			580	-3.76725			580	41.0048					8.51	2.37606	0.237606			8.51	2.11068	0.211068
												585	250.954			585	988.916			585	-60009			585	-4.00408			585	41.6194					8.53	2.36278	0.236278			8.53	2.11576	0.211576
												590	250.896			590	988.687			590	-59997.2			590	-3.80907			590	42.334					8.55	2.38255	0.238255			8.55	2.12036	0.212036
												595	250.873			595	988.597			595	-60002.5			595	-3.81039			595	43.0277					8.57	2.36525	0.236525			8.57	2.11156	0.211156
												600	250.881			600	988.63			600	-60009.3			600	-3.84177			600	43.7211					8.59	2.37721	0.237721			8.59	2.13944	0.213944
												605	250.9			605	988.703			605	-59992.8			605	-3.9017			605	44.4244					8.61	2.39415	0.239415			8.61	2.13057	0.213057
												610	250.911			610	988.746			610	-60005.1			610	-3.98935			610	45.1493					8.63	2.38719	0.238719			8.63	2.15331	0.215331
												615	250.964			615	988.957			615	-59992.4			615	-3.82379			615	45.795					8.65	2.38552	0.238552			8.65	2.13902	0.213902
												620	250.966			620	988.964			620	-59987.3			620	-3.90259			620	46.3957					8.67	2.37844	0.237844			8.67	2.18049	0.218049
												625	250.974			625	988.994			625	-59996.8			625	-3.96774			625	47.0137					8.69	2.3758	0.23758			8.69	2.15692	0.215692
												630	250.965			630	988.958			630	-59998.2			630	-3.93739			630	47.6636					8.71	2.38287	0.238287			8.71	2.17752	0.217752
												635	251			635	989.099			635	-59963.3			635	-3.79471			635	48.278					8.73	2.36954	0.236954			8.73	2.15542	0.215542
												640	251.02			640	989.176			640	-59995.5			640	-3.96868			640	48.9059					8.75	2.35999	0.235999			8.75	2.1561	0.21561
												645	251.036			645	989.239			645	-59968.2			645	-3.79027			645	49.5235					8.77	2.35392	0.235392			8.77	2.16025	0.216025
												650	251.052			650	989.302			650	-60006.6			650	-3.75317			650	50.1224					8.79	2.35143	0.235143			8.79	2.15306	0.215306
												655	251.081			655	989.418			655	-60013.5			655	-3.87527			655	50.7261					8.81	2.34219	0.234219			8.81	2.13775	0.213775
												660	251.059			660	989.33			660	-59983			660	-3.65575			660	51.4149					8.83	2.33623	0.233623			8.83	2.14647	0.214647
												665	251.07			665	989.374			665	-60009.9			665	-4.01947			665	52.0642					8.85	2.32004	0.232004			8.85	2.14282	0.214282
												670	251.071			670	989.376			670	-60026.7			670	-3.91694			670	52.723					8.87	2.32028	0.232028			8.87	2.12529	0.212529
												675	251.083			675	989.423			675	-59962.3			675	-3.89029			675	53.3785					8.89	2.31642	0.231642			8.89	2.1201	0.21201
												680	251.048			680	989.285			680	-60004.4			680	-3.77645			680	54.041					8.91	2.30353	0.230353			8.91	2.12278	0.212278
												685	251.024			685	989.192			685	-60031.2			685	-3.9309			685	54.7582					8.93	2.29531	0.229531			8.93	2.11066	0.211066
												690	251.028			690	989.207			690	-60022.6			690	-4.02182			690	55.4832					8.95	2.29174	0.229174			8.95	2.11029	0.211029
												695	250.962			695	988.949			695	-60065.4			695	-3.8677			695	56.176					8.97	2.28112	0.228112			8.97	2.0979	0.20979
												700	250.958			700	988.933			700	-60006.5			700	-3.83721			700	56.8764					8.99	2.27699	0.227699			8.99	2.0791	0.20791
												705	250.897			705	988.69			705	-60041.3			705	-3.69114			705	57.5537					9.01	2.28531	0.228531			9.01	2.09149	0.209149
												710	250.866			710	988.57			710	-60027.8			710	-3.88368			710	58.2745					9.03	2.26797	0.226797			9.03	2.08603	0.208603
												715	250.86			715	988.546			715	-59962.8			715	-3.65549			715	58.993					9.05	2.26169	0.226169			9.05	2.07357	0.207357
												720	250.823			720	988.4			720	-59978.3			720	-3.75277			720	59.6138					9.07	2.25392	0.225392			9.07	2.07051	0.207051
												725	250.813			725	988.361			725	-59989.1			725	-3.92919			725	60.2715					9.09	2.2455	0.22455			9.09	2.07185	0.207185
												730	250.793			730	988.281			730	-60017.5			730	-3.85504			730	60.9284					9.11	2.24877	0.224877			9.11	2.06218	0.206218
												735	250.762			735	988.159			735	-59989			735	-3.81288			735	61.6006					9.13	2.22555	0.222555			9.13	2.05382	0.205382
												740	250.722			740	988.001			740	-60060			740	-3.9613			740	62.3277					9.15	2.24027	0.224027			9.15	2.06295	0.206295
												745	250.7			745	987.917			745	-60051.6			745	-3.83933			745	63.0826					9.17	2.22508	0.222508			9.17	2.04148	0.204148
												750	250.71			750	987.953			750	-60002.2			750	-3.90784			750	63.8621					9.19	2.21296	0.221296			9.19	2.02804	0.202804
												755	250.71			755	987.954			755	-60004.9			755	-3.95513			755	64.666					9.21	2.21383	0.221383			9.21	2.04532	0.204532
												760	250.763			760	988.164			760	-60004.2			760	-3.83111			760	65.4753					9.23	2.20473	0.220473			9.23	2.02888	0.202888
												765	250.742			765	988.08			765	-59976.7			765	-3.78543			765	66.2701					9.25	2.20175	0.220175			9.25	2.02994	0.202994
												770	250.741			770	988.076			770	-60006.4			770	-3.78436			770	67.122					9.27	2.20641	0.220641			9.27	2.02967	0.202967
												775	250.724			775	988.009			775	-60014.2			775	-3.82646			775	67.9777					9.29	2.1954	0.21954			9.29	2.02901	0.202901
												780	250.739			780	988.069			780	-59996.1			780	-3.95535			780	68.8131					9.31	2.19883	0.219883			9.31	2.02322	0.202322
												785	250.777			785	988.217			785	-59977.9			785	-3.90398			785	69.6638					9.33	2.19688	0.219688			9.33	2.01569	0.201569
												790	250.788			790	988.26			790	-59986.2			790	-3.96271			790	70.5048					9.35	2.19117	0.219117			9.35	2.01916	0.201916
												795	250.781			795	988.232			795	-59990.1			795	-3.99545			795	71.2985					9.37	2.18365	0.218365			9.37	2.01293	0.201293
												800	250.798			800	988.301			800	-59975.2			800	-3.96359			800	72.0689					9.39	2.16393	0.216393			9.39	2.01556	0.201556
												805	250.824			805	988.404			805	-59974.2			805	-3.72248			805	72.8768					9.41	2.16552	0.216552			9.41	2.01291	0.201291
												810	250.838			810	988.46			810	-59973.3			810	-3.77116			810	73.7373					9.43	2.16941	0.216941			9.43	2.01219	0.201219
												815	250.826			815	988.412			815	-59997.4			815	-3.83355			815	74.5731					9.45	2.16967	0.216967			9.45	2.0047	0.20047
												820	250.841			820	988.47			820	-59959.1			820	-3.97804			820	75.4209					9.47	2.1595	0.21595			9.47	1.99927	0.199927
												825	250.864			825	988.561			825	-59961.7			825	-3.79826			825	76.2252					9.49	2.15619	0.215619			9.49	1.99847	0.199847
												830	250.912			830	988.75			830	-59953.5			830	-3.97394			830	77.1302					9.51	2.14927	0.214927			9.51	1.99704	0.199704
												835	250.908			835	988.734			835	-59976.6			835	-3.61697			835	78.0524					9.53	2.14795	0.214795			9.53	1.98058	0.198058
												840	250.954			840	988.917			840	-59946.2			840	-3.94206			840	78.9916					9.55	2.13989	0.213989			9.55	1.97234	0.197234
												845	250.996			845	989.081			845	-59957.8			845	-3.96524			845	79.8917					9.57	2.13215	0.213215			9.57	1.97703	0.197703
												850	251.015			850	989.158			850	-59965.6			850	-3.96201			850	80.7564					9.59	2.14023	0.214023			9.59	1.99199	0.199199
												855	251.02			855	989.176			855	-59973.7			855	-3.94191			855	81.8287					9.61	2.13725	0.213725			9.61	1.97642	0.197642
												860	251.06			860	989.334			860	-59938.7			860	-3.95419			860	82.8614					9.63	2.11958	0.211958			9.63	1.97129	0.197129
												865	251.102			865	989.499			865	-59941.5			865	-3.87006			865	83.9019					9.65	2.12178	0.212178			9.65	1.97926	0.197926
												870	251.119			870	989.566			870	-59950.2			870	-3.8671			870	85.059					9.67	2.10543	0.210543			9.67	1.96224	0.196224
												875	251.133			875	989.622			875	-59967.3			875	-3.96452			875	86.1795					9.69	2.11113	0.211113			9.69	1.96934	0.196934
												880	251.151			880	989.692			880	-59951.1			880	-3.77181			880	87.335					9.71	2.11233	0.211233			9.71	1.95589	0.195589
												885	251.168			885	989.757			885	-59982.5			885	-3.78088			885	88.4508					9.73	2.09941	0.209941			9.73	1.95735	0.195735
												890	251.165			890	989.749			890	-60004.7			890	-3.96338			890	89.6284					9.75	2.09108	0.209108			9.75	1.95952	0.195952
												895	251.164			895	989.743			895	-60014.5			895	-4.04049			895	90.6218					9.77	2.09659	0.209659			9.77	1.96786	0.196786
												900	251.168			900	989.76			900	-59986.3			900	-4.07828			900	91.5543					9.79	2.0899	0.20899			9.79	1.96157	0.196157
												905	251.187			905	989.833			905	-59956.3			905	-3.93526			905	92.4799					9.81	2.09357	0.209357			9.81	1.96542	0.196542
												910	251.161			910	989.73			910	-59998.4			910	-4.06585			910	93.4042					9.83	2.09461	0.209461			9.83	1.95374	0.195374
												915	251.171			915	989.77			915	-59975.1			915	-3.94011			915	94.3942					9.85	2.09134	0.209134			9.85	1.95801	0.195801
												920	251.174			920	989.781			920	-59969.9			920	-3.92677			920	95.3333					9.87	2.08865	0.208865			9.87	1.95151	0.195151
												925	251.176			925	989.792			925	-59992			925	-3.96801			925	96.306					9.89	2.08854	0.208854			9.89	1.9596	0.19596
												930	251.196			930	989.869			930	-59988.3			930	-4.0451			930	97.0761					9.91	2.08465	0.208465			9.91	1.94931	0.194931
												935	251.198			935	989.879			935	-59957.3			935	-3.85335			935	97.9229					9.93	2.08764	0.208764			9.93	1.96186	0.196186
												940	251.235			940	990.022			940	-59972			940	-3.94326			940	98.7394					9.95	2.09333	0.209333			9.95	1.97526	0.197526
												945	251.226			945	989.988			945	-59983.1			945	-3.94533			945	99.6252					9.97	2.09527	0.209527			9.97	1.97198	0.197198
												950	251.235			950	990.023			950	-59989.9			950	-4.03115			950	100.594					9.99	2.09395	0.209395			9.99	1.97792	0.197792
												955	251.264			955	990.138			955	-59977.9			955	-3.67608			955	101.464					10.01	2.08573	0.208573			10.01	1.99447	0.199447
												960	251.273			960	990.172			960	-59996.8			960	-3.93124			960	102.448					10.03	2.09874	0.209874			10.03	2.00822	0.200822
												965	251.315			965	990.339			965	-59971.5			965	-3.83177			965	103.42					10.05	2.09577	0.209577			10.05	2.00505	0.200505
												970	251.291			970	990.243			970	-59993.6			970	-4.03651			970	104.453					10.07	2.09861	0.209861			10.07	1.99279	0.199279
												975	251.271			975	990.166			975	-60010.7			975	-3.93968			975	105.442					10.09	2.10283	0.210283			10.09	2.01724	0.201724
												980	251.283			980	990.213			980	-59983.8			980	-3.84115			980	106.416					10.11	2.09753	0.209753			10.11	2.0303	0.20303
												985	251.327			985	990.384			985	-59949			985	-3.62281			985	107.327					10.13	2.10193	0.210193			10.13	2.02558	0.202558
												990	251.329			990	990.394			990	-60020.7			990	-3.98816			990	108.207					10.15	2.09857	0.209857			10.15	2.03299	0.203299
												995	251.328			995	990.39			995	-59982.2			995	-3.76637			995	109.122					10.17	2.11087	0.211087			10.17	2.04549	0.204549
												1000	251.334			1000	990.415			1000	-59996.5			1000	-4.11592			1000	110.051					10.19	2.11455	0.211455			10.19	2.05559	0.205559
												1005	251.337			1005	990.425			1005	-59995.4			1005	-3.74949			1005	111.045					10.21	2.11542	0.211542			10.21	2.05566	0.205566
												1010	251.314			1010	990.335			1010	-59997.1			1010	-3.93755			1010	112.142					10.23	2.11303	0.211303			10.23	2.04712	0.204712
												1015	251.316			1015	990.344			1015	-59987.5			1015	-3.82029			1015	113.059					10.25	2.11297	0.211297			10.25	2.04696	0.204696
												1020	251.322			1020	990.364			1020	-59996.3			1020	-4.01084			1020	113.85					10.27	2.12176	0.212176			10.27	2.05463	0.205463
												1025	251.345			1025	990.455			1025	-59990.1			1025	-3.98007			1025	114.727					10.29	2.11279	0.211279			10.29	2.05544	0.205544
												1030	251.329			1030	990.392			1030	-59986.9			1030	-4.11339			1030	115.693					10.31	2.11994	0.211994			10.31	2.06029	0.206029
												1035	251.285			1035	990.219			1035	-59992			1035	-3.7843			1035	116.674					10.33	2.12232	0.212232			10.33	2.07608	0.207608
												1040	251.283			1040	990.213			1040	-60019.2			1040	-3.9978			1040	117.677					10.35	2.12192	0.212192			10.35	2.06721	0.206721
												1045	251.283			1045	990.211			1045	-60004.2			1045	-3.72134			1045	118.708					10.37	2.12013	0.212013			10.37	2.08538	0.208538
												1050	251.276			1050	990.187			1050	-59995.1			1050	-3.86948			1050	119.669					10.39	2.12508	0.212508			10.39	2.07643	0.207643
												1055	251.28			1055	990.199			1055	-60005.3			1055	-4.0509			1055	120.644					10.41	2.12314	0.212314			10.41	2.08419	0.208419
												1060	251.274			1060	990.176			1060	-60010.5			1060	-3.9955			1060	121.606					10.43	2.12452	0.212452			10.43	2.08164	0.208164
												1065	251.264			1065	990.137			1065	-60035.6			1065	-3.88251			1065	122.552					10.45	2.13015	0.213015			10.45	2.09763	0.209763
												1070	251.233			1070	990.016			1070	-60032.5			1070	-3.74165			1070	123.414					10.47	2.1309	0.21309			10.47	2.08988	0.208988
												1075	251.202			1075	989.893			1075	-60018.4			1075	-4.19246			1075	124.19					10.49	2.12632	0.212632			10.49	2.09623	0.209623
												1080	251.182			1080	989.815			1080	-60031.4			1080	-3.80076			1080	125.005					10.51	2.12897	0.212897			10.51	2.09938	0.209938
												1085	251.161			1085	989.733			1085	-60019.6			1085	-3.75841			1085	125.876					10.53	2.13782	0.213782			10.53	2.0905	0.20905
												1090	251.147			1090	989.677			1090	-60053.1			1090	-3.77536			1090	126.738					10.55	2.13959	0.213959			10.55	2.09268	0.209268
												1095	251.143			1095	989.661			1095	-60009.8			1095	-4.01732			1095	127.511					10.57	2.14095	0.214095			10.57	2.0976	0.20976
												1100	251.116			1100	989.554			1100	-60014.5			1100	-3.83064			1100	128.408					10.59	2.14215	0.214215			10.59	2.09631	0.209631
												1105	251.097			1105	989.481			1105	-60018.8			1105	-3.80959			1105	129.267					10.61	2.14576	0.214576			10.61	2.10531	0.210531
												1110	251.061			1110	989.339			1110	-60061.9			1110	-3.81179			1110	130.205					10.63	2.13693	0.213693			10.63	2.11084	0.211084
												1115	251.049			1115	989.289			1115	-60016.8			1115	-4.00312			1115	131.069					10.65	2.14347	0.214347			10.65	2.11024	0.211024
												1120	251.019			1120	989.171			1120	-60033.1			1120	-3.90129			1120	132.022					10.67	2.13173	0.213173			10.67	2.11136	0.211136
												1125	251.036			1125	989.24			1125	-59993.8			1125	-3.79996			1125	133.04					10.69	2.13148	0.213148			10.69	2.11277	0.211277
												1130	251.035			1130	989.236			1130	-60004.6			1130	-3.91872			1130	134.223					10.71	2.13734	0.213734			10.71	2.11209	0.211209
												1135	251.028			1135	989.208			1135	-60003.6			1135	-3.77959			1135	135.257					10.73	2.13391	0.213391			10.73	2.1199	0.21199
												1140	251.042			1140	989.264			1140	-59983.3			1140	-3.8889			1140	136.434					10.75	2.13454	0.213454			10.75	2.11577	0.211577
												1145	251.04			1145	989.256			1145	-60010.6			1145	-4.00368			1145	137.575					10.77	2.13233	0.213233			10.77	2.11722	0.211722
												1150	251.06			1150	989.335			1150	-59991.6			1150	-4.14635			1150	138.898					10.79	2.13629	0.213629			10.79	2.11567	0.211567
												1155	251.039			1155	989.251			1155	-59980.3			1155	-3.9867			1155	140.281					10.81	2.13151	0.213151			10.81	2.11677	0.211677
												1160	251.017			1160	989.163			1160	-60012.6			1160	-3.77191			1160	141.422					10.83	2.12539	0.212539			10.83	2.11771	0.211771
												1165	251.019			1165	989.171			1165	-60020.1			1165	-3.84928			1165	142.314					10.85	2.1302	0.21302			10.85	2.11312	0.211312
												1170	251.013			1170	989.147			1170	-60009.3			1170	-3.84656			1170	143.382					10.87	2.12473	0.212473			10.87	2.11755	0.211755
												1175	251.01			1175	989.138			1175	-60001.8			1175	-3.72172			1175	144.469					10.89	2.11811	0.211811			10.89	2.1251	0.21251
												1180	250.978			1180	989.011			1180	-59968.3			1180	-3.92526			1180	145.641					10.91	2.12838	0.212838			10.91	2.11597	0.211597
												1185	250.982			1185	989.027			1185	-60034.8			1185	-4.0267			1185	146.704					10.93	2.12223	0.212223			10.93	2.11336	0.211336
												1190	250.99			1190	989.057			1190	-60017			1190	-3.85775			1190	147.739					10.95	2.12509	0.212509			10.95	2.11022	0.211022
												1195	250.971			1195	988.984			1195	-60016.5			1195	-3.76845			1195	148.809					10.97	2.10688	0.210688			10.97	2.11225	0.211225
												1200	250.977			1200	989.005			1200	-60023.1			1200	-3.89412			1200	149.768					10.99	2.11181	0.211181			10.99	2.10272	0.210272
												1205	250.972			1205	988.987			1205	-60004.7			1205	-3.79481			1205	150.206					11.01	2.10093	0.210093			11.01	2.11323	0.211323
												1210	250.962			1210	988.947			1210	-60015.4			1210	-3.97317			1210	150.76					11.03	2.10319	0.210319			11.03	2.10521	0.210521
												1215	250.942			1215	988.868			1215	-59991.3			1215	-3.98145			1215	151.551					11.05	2.10506	0.210506			11.05	2.10827	0.210827
												1220	250.954			1220	988.917			1220	-60026.7			1220	-3.85734			1220	152.224					11.07	2.08645	0.208645			11.07	2.10766	0.210766
												1225	250.958			1225	988.933			1225	-59987.8			1225	-3.84759			1225	153.05					11.09	2.09381	0.209381			11.09	2.09715	0.209715
												1230	250.952			1230	988.908			1230	-59943			1230	-3.96046			1230	154.194					11.11	2.08217	0.208217			11.11	2.09687	0.209687
												1235	250.98			1235	989.017			1235	-59953			1235	-3.87774			1235	155.092					11.13	2.0824	0.20824			11.13	2.09251	0.209251
												1240	250.991			1240	989.06			1240	-59973.3			1240	-3.8655			1240	156.101					11.15	2.07402	0.207402			11.15	2.08765	0.208765
												1245	250.988			1245	989.049			1245	-59991.8			1245	-3.6741			1245	157.175					11.17	2.07325	0.207325			11.17	2.08711	0.208711
												1250	250.984			1250	989.032			1250	-60038.6			1250	-3.94307			1250	158.244					11.19	2.06592	0.206592			11.19	2.08084	0.208084
												1255	250.998			1255	989.088			1255	-60003.2			1255	-3.88336			1255	159.48					11.21	2.05965	0.205965			11.21	2.06661	0.206661
												1260	251.014			1260	989.152			1260	-59976.8			1260	-3.89697			1260	160.705					11.23	2.05991	0.205991			11.23	2.06849	0.206849
												1265	251.038			1265	989.245			1265	-59957.9			1265	-3.78367			1265	161.899					11.25	2.05622	0.205622			11.25	2.06669	0.206669
												1270	251.022			1270	989.184			1270	-59946.9			1270	-3.85682			1270	163.112					11.27	2.05344	0.205344			11.27	2.0635	0.20635
												1275	251.018			1275	989.166			1275	-59991.2			1275	-3.8758			1275	164.251					11.29	2.04791	0.204791			11.29	2.05904	0.205904
												1280	251.025			1280	989.195			1280	-59979.4			1280	-3.84129			1280	165.431					11.31	2.04812	0.204812			11.31	2.05844	0.205844
												1285	251.023			1285	989.19			1285	-60004.2			1285	-3.91773			1285	166.64					11.33	2.03813	0.203813			11.33	2.05093	0.205093
												1290	251.007			1290	989.125			1290	-60013			1290	-4.07421			1290	168.11					11.35	2.03138	0.203138			11.35	2.0329	0.20329
												1295	251.006			1295	989.122			1295	-59988			1295	-3.70081			1295	169.713					11.37	2.03386	0.203386			11.37	2.04064	0.204064
												1300	251.017			1300	989.165			1300	-59992.4			1300	-3.97293			1300	171.123					11.39	2.02633	0.202633			11.39	2.02932	0.202932
												1305	251			1305	989.096			1305	-60028.6			1305	-3.84734			1305	172.031					11.41	2.02473	0.202473			11.41	2.04117	0.204117
												1310	251.024			1310	989.193			1310	-59981.7			1310	-3.7386			1310	172.918					11.43	2.01003	0.201003			11.43	2.03751	0.203751
												1315	251.019			1315	989.173			1315	-59990.7			1315	-3.99164			1315	173.821					11.45	2.01216	0.201216			11.45	2.02071	0.202071
												1320	251.008			1320	989.128			1320	-59985.2			1320	-3.76279			1320	174.4					11.47	1.99916	0.199916			11.47	2.01869	0.201869
												1325	251.005			1325	989.116			1325	-59995.4			1325	-3.96703			1325	175.227					11.49	1.9964	0.19964			11.49	2.00608	0.200608
												1330	251.013			1330	989.147			1330	-60011.2			1330	-3.92311			1330	175.873					11.51	1.98336	0.198336			11.51	2.00981	0.200981
												1335	251.017			1335	989.164			1335	-60000.7			1335	-3.93968			1335	176.616					11.53	1.97839	0.197839			11.53	1.99213	0.199213
												1340	251.024			1340	989.192			1340	-59961.7			1340	-3.70873			1340	177.56					11.55	1.97502	0.197502			11.55	1.99609	0.199609
												1345	251.032			1345	989.223			1345	-60030			1345	-4.01591			1345	178.207					11.57	1.96092	0.196092			11.57	1.98589	0.198589
												1350	251.034			1350	989.232			1350	-60001.1			1350	-3.82911			1350	178.911					11.59	1.97365	0.197365			11.59	1.97586	0.197586
												1355	251.048			1355	989.288			1355	-60013.2			1355	-3.84919			1355	179.539					11.61	1.96187	0.196187			11.61	1.96547	0.196547
												1360	251.05			1360	989.295			1360	-59966.1			1360	-3.99599			1360	179.163					11.63	1.95935	0.195935			11.63	1.97107	0.197107
												1365	251.067			1365	989.363			1365	-59980.4			1365	-3.87325			1365	179.103					11.65	1.95057	0.195057			11.65	1.95539	0.195539
												1370	251.118			1370	989.56			1370	-59939			1370	-3.67032			1370	179.836					11.67	1.9518	0.19518			11.67	1.95651	0.195651
												1375	251.119			1375	989.566			1375	-59979.1			1375	-3.83521			1375	179.869					11.69	1.93335	0.193335			11.69	1.94477	0.194477
												1380	251.119			1380	989.565			1380	-59967.1			1380	-3.8132			1380	180.177					11.71	1.93457	0.193457			11.71	1.93705	0.193705
												1385	251.111			1385	989.536			1385	-60039.4			1385	-3.86082			1385	179.987					11.73	1.93483	0.193483			11.73	1.92623	0.192623
												1390	251.103			1390	989.503			1390	-59972.2			1390	-3.85394			1390	180.376					11.75	1.92805	0.192805			11.75	1.92582	0.192582
												1395	251.117			1395	989.558			1395	-60002.2			1395	-3.82023			1395	180.696					11.77	1.9171	0.19171			11.77	1.92121	0.192121
												1400	251.122			1400	989.578			1400	-59986.4			1400	-3.87349			1400	180.697					11.79	1.9189	0.19189			11.79	1.91221	0.191221
												1405	251.121			1405	989.573			1405	-59986.7			1405	-3.90846			1405	180.06					11.81	1.91557	0.191557			11.81	1.91112	0.191112
												1410	251.119			1410	989.565			1410	-59980.4			1410	-3.79138			1410	179.098					11.83	1.91256	0.191256			11.83	1.90558	0.190558
												1415	251.098			1415	989.482			1415	-60026.4			1415	-3.78011			1415	178.579					11.85	1.90354	0.190354			11.85	1.8927	0.18927
												1420	251.096			1420	989.476			1420	-59989.8			1420	-3.83395			1420	178.05					11.87	1.89676	0.189676			11.87	1.89714	0.189714
												1425	251.081			1425	989.415			1425	-60019.1			1425	-4.10066			1425	177.71					11.89	1.89762	0.189762			11.89	1.89093	0.189093
												1430	251.069			1430	989.37			1430	-60015.3			1430	-3.75608			1430	178.004					11.91	1.89056	0.189056			11.91	1.88792	0.188792
												1435	251.058			1435	989.327			1435	-60019.6			1435	-3.73227			1435	177.828					11.93	1.89117	0.189117			11.93	1.88482	0.188482
												1440	251.053			1440	989.305			1440	-60014.8			1440	-3.90005			1440	178.226					11.95	1.88425	0.188425			11.95	1.86601	0.186601
												1445	251.046			1445	989.28			1445	-60022.6			1445	-3.83674			1445	179.01					11.97	1.88107	0.188107			11.97	1.86718	0.186718
												1450	251.03			1450	989.217			1450	-60039.8			1450	-3.90155			1450	179.886					11.99	1.87991	0.187991			11.99	1.87248	0.187248
												1455	251.025			1455	989.197			1455	-60000.9			1455	-3.74926			1455	179.577					12.01	1.87481	0.187481			12.01	1.86623	0.186623
												1460	251.019			1460	989.171			1460	-59996.6			1460	-3.92501			1460	180.053					12.03	1.87143	0.187143			12.03	1.85887	0.185887
												1465	251.009			1465	989.133			1465	-59984.2			1465	-3.8099			1465	180.841					12.05	1.87284	0.187284			12.05	1.85965	0.185965
												1470	251.008			1470	989.13			1470	-60009			1470	-3.96815			1470	180.545					12.07	1.87038	0.187038			12.07	1.85034	0.185034
												1475	251			1475	989.097			1475	-59956.2			1475	-3.7956			1475	180.015					12.09	1.87244	0.187244			12.09	1.85736	0.185736
												1480	251.019			1480	989.173			1480	-59968.5			1480	-3.89945			1480	180.795					12.11	1.85706	0.185706			12.11	1.85076	0.185076
												1485	251.009			1485	989.132			1485	-59964.8			1485	-3.79462			1485	180.197					12.13	1.86161	0.186161			12.13	1.85379	0.185379
												1490	251.002			1490	989.104			1490	-59986.4			1490	-3.94716			1490	177.592					12.15	1.86165	0.186165			12.15	1.83988	0.183988
												1495	251			1495	989.098			1495	-59962.8			1495	-3.85099			1495	176.381					12.17	1.86043	0.186043			12.17	1.85084	0.185084
												1500	251.002			1500	989.104			1500	-59987.4			1500	-3.85461			1500	178.845					12.19	1.85437	0.185437			12.19	1.85255	0.185255
																																		12.21	1.85295	0.185295			12.21	1.83913	0.183913
																																		12.23	1.85612	0.185612			12.23	1.85814	0.185814
																																		12.25	1.84651	0.184651			12.25	1.84844	0.184844
																																		12.27	1.86069	0.186069			12.27	1.85932	0.185932
																																		12.29	1.85306	0.185306			12.29	1.85527	0.185527
																																		12.31	1.85638	0.185638			12.31	1.84937	0.184937
X-SBR-S(z向速度）				X-SBR-S(z向浓度）				X-SBR-S(z向温度）				X-SBR-S温度				X-SBR-S动能				X-SBR-S总能量				X-SBR-S压力				X-SBR-S MSD						12.33	1.84103	0.184103			12.33	1.84493	0.184493
																																		12.35	1.84469	0.184469			12.35	1.84643	0.184643
0.258523	0			0.258523	0			0.258523	0			0	253	253.194		0	1165.91	1166.8		0	-58701	-59696.2		0	1.57155	-3.60352		0	0	34.4991				12.37	1.84303	0.184303			12.37	1.85062	0.185062
0.775569	0			0.775569	0			0.775569	0			5	265.096	265.775		5	1221.65	1224.78		5	-59423.8	-59818.6		5	-3.52642	-3.91534		5	0.473211	66.2943				12.39	1.83544	0.183544			12.39	1.85829	0.185829
1.29261	0			1.29261	0			1.29261	0			10	265.056			10	1221.46			10	-59443			10	-3.63229			10	0.625294					12.41	1.83338	0.183338			12.41	1.85124	0.185124
1.80966	0			1.80966	0			1.80966	0			15	265.654			15	1224.22			15	-59477.8			15	-3.60732			15	0.761902					12.43	1.83174	0.183174			12.43	1.84135	0.184135
2.32671	0			2.32671	0			2.32671	0			20	265.775			20	1224.78			20	-59502.1			20	-3.76459			20	0.892406					12.45	1.82231	0.182231			12.45	1.84321	0.184321
2.84375	0			2.84375	0			2.84375	0			25	265.584			25	1223.9			25	-59522.3			25	-3.4721			25	1.02506					12.47	1.82514	0.182514			12.47	1.83674	0.183674
3.3608	0			3.3608	0			3.3608	0			30	265.059			30	1221.48			30	-59558.4			30	-3.51518			30	1.16811					12.49	1.82719	0.182719			12.49	1.84476	0.184476
3.87784	0			3.87784	0			3.87784	0			35	264.735			35	1219.98			35	-59555.3			35	-3.79091			35	1.31655					12.51	1.82781	0.182781			12.51	1.84092	0.184092
4.39489	0			4.39489	0			4.39489	0			40	264.06			40	1216.87			40	-59571.7			40	-3.51455			40	1.46022					12.53	1.82082	0.182082			12.53	1.82838	0.182838
4.91194	0			4.91194	0			4.91194	0			45	263.652			45	1214.99			45	-59592.6			45	-3.70368			45	1.62616					12.55	1.81861	0.181861			12.55	1.83691	0.183691
5.42898	0			5.42898	0			5.42898	0			50	262.656			50	1210.4			50	-59611.6			50	-3.62229			50	1.77328					12.57	1.81329	0.181329			12.57	1.83519	0.183519
5.94603	0			5.94603	0			5.94603	0			55	261.773			55	1206.34			55	-59611.8			55	-3.70175			55	1.9253					12.59	1.81888	0.181888			12.59	1.82448	0.182448
6.46307	0			6.46307	0			6.46307	0			60	261.265			60	1203.99			60	-59641.3			60	-3.42624			60	2.07389					12.61	1.80839	0.180839			12.61	1.82455	0.182455
6.98012	0			6.98012	0			6.98012	0			65	260.796			65	1201.83			65	-59616.3			65	-3.52465			65	2.22093					12.63	1.81258	0.181258			12.63	1.8323	0.18323
7.49717	0.658106	0.0984419		7.49717	0.0375833	11.104		7.49717	267.364	267.364		70	260.543			70	1200.67			70	-59641.7			70	-3.66578			70	2.36642					12.65	1.8123	0.18123			12.65	1.81681	0.181681
8.01421	0.111942	0.79273		8.01421	2.12262			8.01421	245.858			75	260.257			75	1199.35			75	-59637.1			75	-3.68066			75	2.51455					12.67	1.81376	0.181376			12.67	1.82027	0.182027
8.53126	0.00730991			8.53126	10.7428			8.53126	249.921			80	259.429			80	1195.53			80	-59661.7			80	-3.66434			80	2.66779					12.69	1.80776	0.180776			12.69	1.82344	0.182344
9.0483	0.0146393			9.0483	5.25335			9.0483	250.807			85	259.03			85	1193.7			85	-59624.4			85	-3.47287			85	2.82673					12.71	1.80746	0.180746			12.71	1.81298	0.181298
9.56535	-0.000955908			9.56535	2.12828			9.56535	250.712			90	258.398			90	1190.78			90	-59657.3			90	-3.6383			90	2.96842					12.73	1.81125	0.181125			12.73	1.81699	0.181699
10.0824	0.0364449			10.0824	1.86486			10.0824	249.752			95	258.156			95	1189.67			95	-59624.6			95	-3.75911			95	3.11661					12.75	1.8069	0.18069			12.75	1.82001	0.182001
10.5994	-0.0323585			10.5994	1.95134			10.5994	251.773			100	257.87			100	1188.35			100	-59665.5			100	-3.54067			100	3.26862					12.77	1.81481	0.181481			12.77	1.81014	0.181014
11.1165	0.0197679			11.1165	3.03028			11.1165	253.218			105	257.648			105	1187.33			105	-59677.6			105	-3.60549			105	3.40511					12.79	1.80101	0.180101			12.79	1.80784	0.180784
11.6335	-0.0115644			11.6335	5.12463			11.6335	254.842			110	257.232			110	1185.41			110	-59635.2			110	-3.6608			110	3.54332					12.81	1.80171	0.180171			12.81	1.80971	0.180971
12.1506	-0.0572008			12.1506	4.1907			12.1506	247.944			115	256.961			115	1184.16			115	-59642.6			115	-3.26565			115	3.67882					12.83	1.80074	0.180074			12.83	1.80385	0.180385
12.6676	0.0148133			12.6676	2.89957			12.6676	254.798			120	256.801			120	1183.42			120	-59645.1			120	-3.67356			120	3.78956					12.85	1.79608	0.179608			12.85	1.79986	0.179986
13.1847	-0.0612975			13.1847	2.44325			13.1847	249.645			125	256.337			125	1181.28			125	-59688.6			125	-3.63557			125	3.92531					12.87	1.79604	0.179604			12.87	1.81491	0.181491
13.7017	0.0143134			13.7017	2.31753			13.7017	252.757			130	256.213			130	1180.71			130	-59651.3			130	-3.5663			130	4.06069					12.89	1.79211	0.179211			12.89	1.80191	0.180191
14.2188	-0.181019			14.2188	2.60821			14.2188	253.809			135	256.007			135	1179.76			135	-59663.3			135	-3.83071			135	4.21148					12.91	1.79768	0.179768			12.91	1.80096	0.180096
14.7358	0.125404			14.7358	2.71764			14.7358	255.923			140	255.857			140	1179.07			140	-59640.7			140	-3.58989			140	4.36636					12.93	1.79116	0.179116			12.93	1.79172	0.179172
15.2529	-0.0228523			15.2529	3.10345			15.2529	248.615			145	255.76			145	1178.62			145	-59642.3			145	-3.48484			145	4.52179					12.95	1.78853	0.178853			12.95	1.79804	0.179804
15.7699	-0.02753			15.7699	4.75711			15.7699	250.769			150	255.687			150	1178.29			150	-59618.8			150	-3.56269			150	4.67995					12.97	1.78565	0.178565			12.97	1.7934	0.17934
16.2869	-0.0412908			16.2869	5.75423			16.2869	251.044			155	255.531			155	1177.57			155	-59654.6			155	-3.87972			155	4.83076					12.99	1.78049	0.178049			12.99	1.78881	0.178881
16.804	-0.0188512			16.804	2.91287			16.804	256.11			160	255.498			160	1177.42			160	-59623.6			160	-3.56467			160	4.9967					13.01	1.77638	0.177638			13.01	1.78707	0.178707
17.321	0.0177987			17.321	1.82562			17.321	247.94			165	255.318			165	1176.59			165	-59654.6			165	-3.54249			165	5.16884					13.03	1.77295	0.177295			13.03	1.78403	0.178403
17.8381	-0.080246			17.8381	1.65766			17.8381	257.525			170	255.133			170	1175.74			170	-59698.8			170	-3.67548			170	5.35926					13.05	1.77651	0.177651			13.05	1.77865	0.177865
18.3551	-0.0231764			18.3551	2.12828			18.3551	251.134			175	255.017			175	1175.2			175	-59694.9			175	-3.79517			175	5.52532					13.07	1.76878	0.176878			13.07	1.7864	0.17864
18.8722	0.0312607			18.8722	4.95567			18.8722	252.705			180	255.094			180	1175.56			180	-59643.6			180	-3.6432			180	5.69831					13.09	1.76739	0.176739			13.09	1.78336	0.178336
19.3892	-0.0208829			19.3892	11.104			19.3892	253.794			185	255.091			185	1175.54			185	-59645.4			185	-3.5465			185	5.88093					13.11	1.76986	0.176986			13.11	1.77546	0.177546
19.9063	0.135732			19.9063	2.28826			19.9063	253.766			190	255.088			190	1175.53			190	-59651.3			190	-3.61675			190	6.07931					13.13	1.75979	0.175979			13.13	1.77129	0.177129
20.4233	0.79273			20.4233	0.0801555			20.4233	264.559			195	255.036			195	1175.29			195	-59658.2			195	-3.79947			195	6.25803					13.15	1.76144	0.176144			13.15	1.77079	0.177079
20.9404	0			20.9404	0			20.9404	0			200	254.997			200	1175.11			200	-59642.9			200	-3.54711			200	6.46207					13.17	1.75827	0.175827			13.17	1.76309	0.176309
21.4574	0			21.4574	0			21.4574	0			205	254.891			205	1174.62			205	-59620.9			205	-3.46915			205	6.65242					13.19	1.75707	0.175707			13.19	1.75829	0.175829
21.9744	0			21.9744	0			21.9744	0			210	255.003			210	1175.13			210	-59638.7			210	-3.68862			210	6.85369					13.21	1.75217	0.175217			13.21	1.76156	0.176156
22.4915	0			22.4915	0			22.4915	0			215	254.993			215	1175.09			215	-59621.6			215	-3.6993			215	7.03719					13.23	1.74779	0.174779			13.23	1.75108	0.175108
23.0085	0			23.0085	0			23.0085	0			220	254.986			220	1175.06			220	-59629.8			220	-3.75636			220	7.23382					13.25	1.74674	0.174674			13.25	1.75507	0.175507
23.5256	0			23.5256	0			23.5256	0			225	254.88			225	1174.57			225	-59678			225	-3.45684			225	7.43903					13.27	1.73826	0.173826			13.27	1.74372	0.174372
24.0426	0			24.0426	0			24.0426	0			230	254.804			230	1174.22			230	-59670.3			230	-3.69655			230	7.63172					13.29	1.73626	0.173626			13.29	1.7446	0.17446
24.5597	0			24.5597	0			24.5597	0			235	254.617			235	1173.36			235	-59672.7			235	-3.68905			235	7.83424					13.31	1.727	0.1727			13.31	1.73929	0.173929
25.0767	0			25.0767	0			25.0767	0			240	254.543			240	1173.02			240	-59673			240	-3.55879			240	8.04029					13.33	1.7279	0.17279			13.33	1.73482	0.173482
25.5938	0			25.5938	0			25.5938	0			245	254.356			245	1172.15			245	-59671.9			245	-3.61281			245	8.23172					13.35	1.71536	0.171536			13.35	1.73464	0.173464
26.1108	0			26.1108	0			26.1108	0			250	254.297			250	1171.88			250	-59675.7			250	-3.69264			250	8.42826					13.37	1.72357	0.172357			13.37	1.73296	0.173296
26.6279	0			26.6279	0			26.6279	0			255	254.22			255	1171.53			255	-59688			255	-3.51682			255	8.61683					13.39	1.71376	0.171376			13.39	1.72837	0.172837
27.1449	0			27.1449	0			27.1449	0			260	254.068			260	1170.83			260	-59687.3			260	-3.61196			260	8.83177					13.41	1.71604	0.171604			13.41	1.71767	0.171767
27.662	0			27.662	0			27.662	0			265	253.898			265	1170.05			265	-59682.1			265	-3.59181			265	9.04506					13.43	1.71162	0.171162			13.43	1.72645	0.172645
28.179	0			28.179	0			28.179	0			270	253.848			270	1169.81			270	-59647.5			270	-3.69804			270	9.27366					13.45	1.70338	0.170338			13.45	1.71985	0.171985
28.696	0			28.696	0			28.696	0			275	253.822			275	1169.69			275	-59649.1			275	-3.56075			275	9.51105					13.47	1.70231	0.170231			13.47	1.71278	0.171278
29.2131	0			29.2131	0			29.2131	0			280	253.893			280	1170.02			280	-59653.4			280	-3.66127			280	9.76486					13.49	1.70571	0.170571			13.49	1.71655	0.171655
29.7301	0			29.7301	0			29.7301	0			285	253.886			285	1169.99			285	-59669.7			285	-3.66574			285	10.0019					13.51	1.69333	0.169333			13.51	1.7187	0.17187
30.2472	0			30.2472	0			30.2472	0			290	253.797			290	1169.58			290	-59687.3			290	-3.60214			290	10.2498					13.53	1.69378	0.169378			13.53	1.71157	0.171157
30.7642	0			30.7642	0			30.7642	0			295	253.653			295	1168.91			295	-59713.2			295	-3.61494			295	10.5095					13.55	1.68961	0.168961			13.55	1.70217	0.170217
31.2813	0			31.2813	0			31.2813	0			300	253.517			300	1168.29			300	-59731.4			300	-3.55594			300	10.7835					13.57	1.68545	0.168545			13.57	1.68917	0.168917
31.7983	0			31.7983	0			31.7983	0			305	253.452			305	1167.99			305	-59720.7			305	-3.68605			305	11.0846					13.59	1.68215	0.168215			13.59	1.70068	0.170068
32.3154	0			32.3154	0			32.3154	0			310	253.37			310	1167.61			310	-59725.8			310	-3.67817			310	11.3913					13.61	1.68304	0.168304			13.61	1.69276	0.169276
32.8324	0			32.8324	0			32.8324	0			315	253.355			315	1167.54			315	-59704.9			315	-3.42141			315	11.7037					13.63	1.67656	0.167656			13.63	1.69059	0.169059
33.3495	0			33.3495	0			33.3495	0			320	253.321			320	1167.38			320	-59668.8			320	-3.50597			320	12.0019					13.65	1.6716	0.16716			13.65	1.68986	0.168986
33.8665	0			33.8665	0			33.8665	0			325	253.29			325	1167.24			325	-59673.5			325	-3.82598			325	12.2874					13.67	1.67319	0.167319			13.67	1.68326	0.168326
34.3836	0			34.3836	0			34.3836	0			330	253.317			330	1167.37			330	-59664.3			330	-3.75538			330	12.5723					13.69	1.66613	0.166613			13.69	1.67077	0.167077
34.9006	0			34.9006	0			34.9006	0			335	253.327			335	1167.41			335	-59636.6			335	-3.61623			335	12.8474					13.71	1.65893	0.165893			13.71	1.68242	0.168242
35.4176	0			35.4176	0			35.4176	0			340	253.311			340	1167.34			340	-59649.3			340	-3.73909			340	13.1032					13.73	1.65985	0.165985			13.73	1.67026	0.167026
35.9347	0			35.9347	0			35.9347	0			345	253.229			345	1166.96			345	-59683.2			345	-3.57677			345	13.3748					13.75	1.65704	0.165704			13.75	1.6692	0.16692
36.4517	0			36.4517	0			36.4517	0			350	253.227			350	1166.95			350	-59685.5			350	-3.75095			350	13.6405					13.77	1.65941	0.165941			13.77	1.66663	0.166663
36.9688	0			36.9688	0			36.9688	0			355	253.186			355	1166.77			355	-59696.2			355	-3.80359			355	13.8885					13.79	1.64605	0.164605			13.79	1.66122	0.166122
37.4858	0			37.4858	0			37.4858	0			360	253.116			360	1166.44			360	-59687.9			360	-3.5619			360	14.129					13.81	1.65253	0.165253			13.81	1.65467	0.165467
38.0029	0			38.0029	0			38.0029	0			365	252.999			365	1165.9			365	-59708.1			365	-3.68417			365	14.3603					13.83	1.6493	0.16493			13.83	1.64755	0.164755
38.5199	0			38.5199	0			38.5199	0			370	252.983			370	1165.83			370	-59701.1			370	-3.39582			370	14.6049					13.85	1.64111	0.164111			13.85	1.64827	0.164827
39.037	0			39.037	0			39.037	0			375	252.902			375	1165.45			375	-59706.8			375	-3.57262			375	14.8441					13.87	1.63918	0.163918			13.87	1.64021	0.164021
39.554	0			39.554	0			39.554	0			380	252.896			380	1165.42			380	-59759			380	-3.75154			380	15.0649					13.89	1.63883	0.163883			13.89	1.6404	0.16404
40.0711	0			40.0711	0			40.0711	0			385	252.888			385	1165.39			385	-59684.4			385	-3.8018			385	15.2713					13.91	1.62951	0.162951			13.91	1.64067	0.164067
40.5881	0			40.5881	0			40.5881	0			390	252.843			390	1165.18			390	-59703.3			390	-3.78766			390	15.468					13.93	1.62602	0.162602			13.93	1.63186	0.163186
41.1051	0			41.1051	0			41.1051	0			395	252.822			395	1165.09			395	-59723.2			395	-3.71865			395	15.6815					13.95	1.62727	0.162727			13.95	1.63323	0.163323
41.6222	0			41.6222	0			41.6222	0			400	252.837			400	1165.16			400	-59705			400	-3.6664			400	15.872					13.97	1.61809	0.161809			13.97	1.62527	0.162527
42.1392	0			42.1392	0			42.1392	0			405	252.785			405	1164.92			405	-59702.8			405	-3.72023			405	16.0642					13.99	1.61399	0.161399			13.99	1.62199	0.162199
42.6563	0			42.6563	0			42.6563	0			410	252.749			410	1164.75			410	-59687.5			410	-3.91534			410	16.2578					14.01	1.6139	0.16139			14.01	1.61616	0.161616
43.1733	0			43.1733	0			43.1733	0			415	252.653			415	1164.31			415	-59703.6			415	-3.70504			415	16.4466					14.03	1.61455	0.161455			14.03	1.61104	0.161104
43.6904	0			43.6904	0			43.6904	0			420	252.695			420	1164.5			420	-59704.9			420	-3.81067			420	16.664					14.05	1.60779	0.160779			14.05	1.61631	0.161631
44.2074	0			44.2074	0			44.2074	0			425	252.655			425	1164.32			425	-59715.2			425	-3.56702			425	16.9127					14.07	1.60453	0.160453			14.07	1.6122	0.16122
44.7245	0			44.7245	0			44.7245	0			430	252.655			430	1164.32			430	-59721.6			430	-3.47862			430	17.1453					14.09	1.60164	0.160164			14.09	1.60527	0.160527
45.2415	0			45.2415	0			45.2415	0			435	252.65			435	1164.3			435	-59732.6			435	-3.54486			435	17.3812					14.11	1.6035	0.16035			14.11	1.59934	0.159934
45.7586	0			45.7586	0			45.7586	0			440	252.621			440	1164.16			440	-59676			440	-3.41792			440	17.6376					14.13	1.59752	0.159752			14.13	1.6067	0.16067
46.2756	0			46.2756	0			46.2756	0			445	252.626			445	1164.18			445	-59692.5			445	-3.84534			445	17.9059					14.15	1.59428	0.159428			14.15	1.59778	0.159778
												450	252.587			450	1164			450	-59694.7			450	-3.55137			450	18.1783					14.17	1.59901	0.159901			14.17	1.59333	0.159333
												455	252.555			455	1163.86			455	-59687.3			455	-3.84785			455	18.4752					14.19	1.59226	0.159226			14.19	1.59677	0.159677
												460	252.585			460	1163.99			460	-59704.8			460	-3.4518			460	18.7478					14.21	1.59158	0.159158			14.21	1.5886	0.15886
												465	252.589			465	1164.01			465	-59712.2			465	-3.49575			465	19.0729					14.23	1.58736	0.158736			14.23	1.58332	0.158332
												470	252.553			470	1163.85			470	-59714.9			470	-3.53659			470	19.3348					14.25	1.58754	0.158754			14.25	1.59096	0.159096
												475	252.575			475	1163.95			475	-59706.2			475	-3.57383			475	19.6005					14.27	1.58644	0.158644			14.27	1.58861	0.158861
												480	252.613			480	1164.12			480	-59706.3			480	-3.5437			480	19.8508					14.29	1.57669	0.157669			14.29	1.59121	0.159121
												485	252.576			485	1163.95			485	-59723.2			485	-3.65416			485	20.1102					14.31	1.58562	0.158562			14.31	1.58872	0.158872
												490	252.547			490	1163.82			490	-59722.4			490	-3.55999			490	20.3771					14.33	1.57595	0.157595			14.33	1.57193	0.157193
												495	252.545			495	1163.81			495	-59708.2			495	-3.65913			495	20.6526					14.35	1.58209	0.158209			14.35	1.57988	0.157988
												500	252.523			500	1163.71			500	-59694			500	-3.60795			500	20.9239					14.37	1.58043	0.158043			14.37	1.57628	0.157628
												505	252.552			505	1163.84			505	-59703.2			505	-3.77712			505	21.2024					14.39	1.57936	0.157936			14.39	1.57623	0.157623
												510	252.536			510	1163.77			510	-59660.1			510	-3.57802			510	21.4605					14.41	1.57676	0.157676			14.41	1.57513	0.157513
												515	252.58			515	1163.97			515	-59687.7			515	-3.67355			515	21.7219					14.43	1.57323	0.157323			14.43	1.57634	0.157634
												520	252.665			520	1164.36			520	-59669.1			520	-3.60645			520	21.9792					14.45	1.56897	0.156897			14.45	1.57907	0.157907
												525	252.668			525	1164.38			525	-59688.4			525	-3.69698			525	22.2626					14.47	1.56716	0.156716			14.47	1.58203	0.158203
												530	252.675			530	1164.41			530	-59698.6			530	-3.57008			530	22.5374					14.49	1.56511	0.156511			14.49	1.56796	0.156796
												535	252.722			535	1164.63			535	-59669.6			535	-3.55036			535	22.8132					14.51	1.56542	0.156542			14.51	1.57212	0.157212
												540	252.741			540	1164.71			540	-59731.8			540	-3.6161			540	23.082					14.53	1.57059	0.157059			14.53	1.57709	0.157709
												545	252.727			545	1164.65			545	-59730.5			545	-3.65471			545	23.3827					14.55	1.55622	0.155622			14.55	1.56584	0.156584
												550	252.698			550	1164.52			550	-59688.8			550	-3.69969			550	23.6922					14.57	1.56358	0.156358			14.57	1.56241	0.156241
												555	252.689			555	1164.47			555	-59699.1			555	-3.56424			555	23.9673					14.59	1.56493	0.156493			14.59	1.56481	0.156481
												560	252.713			560	1164.58			560	-59731.2			560	-3.65552			560	24.2639					14.61	1.56452	0.156452			14.61	1.56761	0.156761
												565	252.641			565	1164.25			565	-59735.9			565	-3.71324			565	24.611					14.63	1.55809	0.155809			14.63	1.5716	0.15716
												570	252.596			570	1164.05			570	-59730			570	-3.71618			570	24.9391					14.65	1.56093	0.156093			14.65	1.5666	0.15666
												575	252.555			575	1163.86			575	-59726.2			575	-3.7654			575	25.2696					14.67	1.56352	0.156352			14.67	1.56714	0.156714
												580	252.551			580	1163.84			580	-59731.9			580	-3.43017			580	25.5988					14.69	1.55562	0.155562			14.69	1.5571	0.15571
												585	252.462			585	1163.43			585	-59779.7			585	-3.66176			585	25.9823					14.71	1.55136	0.155136			14.71	1.57143	0.157143
												590	252.452			590	1163.38			590	-59727.8			590	-3.64583			590	26.3353					14.73	1.55519	0.155519			14.73	1.56434	0.156434
												595	252.428			595	1163.27			595	-59735.2			595	-3.67788			595	26.7222					14.75	1.5611	0.15611			14.75	1.57482	0.157482
												600	252.404			600	1163.16			600	-59714.7			600	-3.38315			600	27.0922					14.77	1.54682	0.154682			14.77	1.5654	0.15654
												605	252.388			605	1163.09			605	-59748			605	-3.55458			605	27.4768					14.79	1.55557	0.155557			14.79	1.56847	0.156847
												610	252.394			610	1163.12			610	-59724			610	-3.66386			610	27.8724					14.81	1.54731	0.154731			14.81	1.56655	0.156655
												615	252.35			615	1162.91			615	-59699.8			615	-3.54579			615	28.2477					14.83	1.54718	0.154718			14.83	1.56413	0.156413
												620	252.331			620	1162.83			620	-59748.5			620	-3.50318			620	28.6446					14.85	1.55342	0.155342			14.85	1.56428	0.156428
												625	252.315			625	1162.75			625	-59729.2			625	-3.60371			625	29.0426					14.87	1.5549	0.15549			14.87	1.56273	0.156273
												630	252.299			630	1162.67			630	-59722.4			630	-3.5187			630	29.4454					14.89	1.54673	0.154673			14.89	1.56242	0.156242
												635	252.273			635	1162.55			635	-59714.7			635	-3.50589			635	29.823					14.91	1.54833	0.154833			14.91	1.56793	0.156793
												640	252.275			640	1162.57			640	-59705.9			640	-3.63145			640	30.1445					14.93	1.54336	0.154336			14.93	1.55183	0.155183
												645	252.251			645	1162.46			645	-59732.1			645	-3.54912			645	30.4815					14.95	1.543	0.1543			14.95	1.55786	0.155786
												650	252.226			650	1162.34			650	-59757.2			650	-3.70353			650	30.8231					14.97	1.54293	0.154293			14.97	1.55119	0.155118
												655	252.184			655	1162.14			655	-59743.8			655	-3.60909			655	31.1679					14.99	1.53016	0.153016			14.99	1.55258	0.155258
												660	252.189			660	1162.17			660	-59716.3			660	-3.67805			660	31.5052					15.01	1.53707	0.153707			15.01	1.55216	0.155216
												665	252.157			665	1162.02			665	-59710.5			665	-3.68035			665	31.8015					15.03	1.53695	0.153695			15.03	1.54659	0.154659
												670	252.099			670	1161.76			670	-59750.1			670	-3.69883			670	32.1506					15.05	1.53392	0.153392			15.05	1.54418	0.154418
												675	252.082			675	1161.67			675	-59729.5			675	-3.83472			675	32.5092					15.07	1.53051	0.153051			15.07	1.55032	0.155032
												680	252.056			680	1161.56			680	-59713.7			680	-3.67205			680	32.8332					15.09	1.53579	0.153579			15.09	1.54644	0.154644
												685	252.03			685	1161.44			685	-59749.8			685	-3.66775			685	33.1656					15.11	1.52901	0.152901			15.11	1.54531	0.154531
												690	251.976			690	1161.19			690	-59751.9			690	-3.60973			690	33.4508					15.13	1.52627	0.152627			15.13	1.54199	0.154199
												695	251.938			695	1161.01			695	-59745.5			695	-3.59108			695	33.7515					15.15	1.52443	0.152443			15.15	1.54011	0.154011
												700	251.898			700	1160.83			700	-59766.4			700	-3.56602			700	34.0668					15.17	1.52662	0.152662			15.17	1.54017	0.154017
												705	251.875			705	1160.72			705	-59745.4			705	-3.61524			705	34.3891					15.19	1.52452	0.152452			15.19	1.53395	0.153395
												710	251.892			710	1160.8			710	-59731.1			710	-3.56381			710	34.7018					15.21	1.51779	0.151779			15.21	1.53291	0.153291
												715	251.88			715	1160.74			715	-59755.1			715	-3.55987			715	35.0554					15.23	1.52104	0.152104			15.23	1.53077	0.153077
												720	251.874			720	1160.72			720	-59675.4			720	-3.52488			720	35.4401					15.25	1.51002	0.151002			15.25	1.52846	0.152846
												725	251.891			725	1160.8			725	-59670.6			725	-3.27133			725	35.8445					15.27	1.51431	0.151431			15.27	1.53321	0.153321
												730	251.891			730	1160.8			730	-59692.5			730	-3.63828			730	36.2496					15.29	1.51153	0.151153			15.29	1.52226	0.152226
												735	251.888			735	1160.78			735	-59657.9			735	-3.47298			735	36.6355					15.31	1.50775	0.150775			15.31	1.5251	0.15251
												740	251.888			740	1160.78			740	-59706.8			740	-3.87669			740	37.0022					15.33	1.50681	0.150681			15.33	1.51061	0.151061
												745	251.888			745	1160.78			745	-59705.5			745	-3.85714			745	37.3939					15.35	1.51093	0.151093			15.35	1.51958	0.151958
												750	251.887			750	1160.78			750	-59689.8			750	-3.69619			750	37.8184					15.37	1.49998	0.149998			15.37	1.51637	0.151637
												755	251.899			755	1160.84			755	-59700.4			755	-3.65393			755	38.2334					15.39	1.5028	0.15028			15.39	1.50888	0.150888
												760	251.909			760	1160.88			760	-59700.5			760	-3.82068			760	38.6522					15.41	1.48632	0.148632			15.41	1.50371	0.150371
												765	251.901			765	1160.84			765	-59678.3			765	-3.61749			765	38.9948					15.43	1.49158	0.149158			15.43	1.50169	0.150169
												770	251.915			770	1160.91			770	-59632.8			770	-3.50194			770	39.32					15.45	1.48742	0.148742			15.45	1.50154	0.150154
												775	251.957			775	1161.1			775	-59671.1			775	-3.51479			775	39.6169					15.47	1.48815	0.148815			15.47	1.5012	0.15012
												780	251.935			780	1161			780	-59673.6			780	-3.39354			780	39.9489					15.49	1.49008	0.149008			15.49	1.49265	0.149265
												785	251.952			785	1161.08			785	-59640.9			785	-3.45632			785	40.2659					15.51	1.47787	0.147787			15.51	1.49474	0.149474
												790	251.96			790	1161.11			790	-59687			790	-3.79094			790	40.6103					15.53	1.48032	0.148032			15.53	1.48889	0.148889
												795	251.996			795	1161.28			795	-59657.7			795	-3.65305			795	40.9528					15.55	1.47123	0.147123			15.55	1.48001	0.148001
												800	252.012			800	1161.35			800	-59664			800	-3.60489			800	41.2451					15.57	1.47458	0.147458			15.57	1.48623	0.148623
												805	252.04			805	1161.48			805	-59666			805	-3.47404			805	41.5716					15.59	1.46891	0.146891			15.59	1.4822	0.14822
												810	252.086			810	1161.69			810	-59672.1			810	-3.58823			810	41.9085					15.61	1.469	0.1469			15.61	1.48308	0.148308
												815	252.127			815	1161.88			815	-59628.1			815	-3.69833			815	42.2153					15.63	1.46473	0.146473			15.63	1.46976	0.146976
												820	252.136			820	1161.92			820	-59654.6			820	-3.7744			820	42.5473					15.65	1.46336	0.146336			15.65	1.46822	0.146822
												825	252.155			825	1162.01			825	-59660.5			825	-3.56271			825	42.8748					15.67	1.45665	0.145665			15.67	1.4756	0.14756
												830	252.181			830	1162.13			830	-59690.2			830	-3.77685			830	43.2013					15.69	1.4581	0.14581			15.69	1.46823	0.146823
												835	252.193			835	1162.19			835	-59712.7			835	-3.75885			835	43.5309					15.71	1.45182	0.145182			15.71	1.47062	0.147062
												840	252.196			840	1162.2			840	-59685			840	-3.69058			840	43.8849					15.73	1.4457	0.14457			15.73	1.47197	0.147197
												845	252.195			845	1162.2			845	-59692.3			845	-3.44536			845	44.1988					15.75	1.4473	0.14473			15.75	1.46024	0.146024
												850	252.205			850	1162.24			850	-59680.7			850	-3.6372			850	44.546					15.77	1.44632	0.144632			15.77	1.45836	0.145836
												855	252.26			855	1162.5			855	-59683.9			855	-3.63067			855	44.8899					15.79	1.44776	0.144776			15.79	1.45678	0.145678
												860	252.266			860	1162.53			860	-59684.3			860	-3.68361			860	45.2691					15.81	1.43896	0.143896			15.81	1.45389	0.145389
												865	252.275			865	1162.57			865	-59694.8			865	-3.61334			865	45.6532					15.83	1.43325	0.143325			15.83	1.45433	0.145433
												870	252.309			870	1162.72			870	-59663.7			870	-3.70086			870	45.9963					15.85	1.43226	0.143226			15.85	1.45225	0.145225
												875	252.332			875	1162.83			875	-59678			875	-3.54095			875	46.3704					15.87	1.43717	0.143717			15.87	1.45469	0.145469
												880	252.339			880	1162.86			880	-59668.1			880	-3.56736			880	46.746					15.89	1.43139	0.143139			15.89	1.4526	0.14526
												885	252.37			885	1163			885	-59654.5			885	-3.60882			885	47.0869					15.91	1.4302	0.14302			15.91	1.44193	0.144193
												890	252.404			890	1163.16			890	-59703.2			890	-3.52361			890	47.4493					15.93	1.42772	0.142772			15.93	1.4365	0.14365
												895	252.416			895	1163.21			895	-59702.3			895	-3.70273			895	47.8257					15.95	1.43231	0.143231			15.95	1.43396	0.143396
												900	252.434			900	1163.3			900	-59657.2			900	-3.4432			900	48.1866					15.97	1.4266	0.14266			15.97	1.43501	0.143501
												905	252.426			905	1163.26			905	-59679.8			905	-3.58798			905	48.5628					15.99	1.42351	0.142351			15.99	1.43064	0.143064
												910	252.401			910	1163.14			910	-59670.3			910	-3.59166			910	48.9184					16.01	1.41517	0.141517			16.01	1.42854	0.142854
												915	252.414			915	1163.21			915	-59689			915	-3.4686			915	49.2715					16.03	1.41505	0.141505			16.03	1.42575	0.142575
												920	252.379			920	1163.05			920	-59733.3			920	-3.52973			920	49.6467					16.05	1.41253	0.141253			16.05	1.43096	0.143096
												925	252.352			925	1162.92			925	-59725.1			925	-3.70475			925	49.9966					16.07	1.41712	0.141712			16.07	1.42376	0.142376
												930	252.343			930	1162.88			930	-59720.8			930	-3.72722			930	50.2303					16.09	1.40864	0.140864			16.09	1.4246	0.14246
												935	252.324			935	1162.79			935	-59730.2			935	-3.64083			935	50.462					16.11	1.41067	0.141067			16.11	1.41705	0.141705
												940	252.324			940	1162.79			940	-59747.2			940	-3.61144			940	50.7223					16.13	1.40355	0.140355			16.13	1.41065	0.141065
												945	252.303			945	1162.69			945	-59697.1			945	-3.62555			945	51.003					16.15	1.40307	0.140307			16.15	1.41037	0.141037
												950	252.292			950	1162.64			950	-59736.1			950	-3.65339			950	51.3054					16.17	1.39688	0.139688			16.17	1.41052	0.141052
												955	252.277			955	1162.57			955	-59749.2			955	-3.66864			955	51.5425					16.19	1.39879	0.139879			16.19	1.40073	0.140073
												960	252.28			960	1162.59			960	-59714.6			960	-3.62458			960	51.7723					16.21	1.40409	0.140409			16.21	1.40327	0.140327
												965	252.251			965	1162.45			965	-59731.5			965	-3.47999			965	52.0377					16.23	1.39969	0.139969			16.23	1.40161	0.140161
												970	252.235			970	1162.38			970	-59709.3			970	-3.5375			970	52.2454					16.25	1.3941	0.13941			16.25	1.40197	0.140197
												975	252.228			975	1162.35			975	-59717.8			975	-3.45893			975	52.4544					16.27	1.39201	0.139201			16.27	1.39911	0.139911
												980	252.199			980	1162.22			980	-59777.6			980	-3.53654			980	52.7186					16.29	1.39072	0.139072			16.29	1.39956	0.139956
												985	252.19			985	1162.17			985	-59735.3			985	-3.59112			985	52.9128					16.31	1.38889	0.138889			16.31	1.38913	0.138913
												990	252.177			990	1162.11			990	-59777.8			990	-3.57746			990	53.0263					16.33	1.38934	0.138934			16.33	1.38761	0.138761
												995	252.16			995	1162.04			995	-59758.8			995	-3.62999			995	53.2024					16.35	1.38688	0.138688			16.35	1.38837	0.138837
												1000	252.135			1000	1161.92			1000	-59781.2			1000	-3.60708			1000	53.4207					16.37	1.38419	0.138419			16.37	1.38829	0.138829
												1005	252.114			1005	1161.83			1005	-59741.7			1005	-3.61439			1005	53.6261					16.39	1.37591	0.137591			16.39	1.39156	0.139156
												1010	252.103			1010	1161.78			1010	-59742.2			1010	-3.56696			1010	53.8326					16.41	1.37919	0.137919			16.41	1.38759	0.138759
												1015	252.085			1015	1161.69			1015	-59705.2			1015	-3.4186			1015	54.0677					16.43	1.37455	0.137455			16.43	1.37933	0.137933
												1020	252.068			1020	1161.61			1020	-59702.3			1020	-3.76874			1020	54.2558					16.45	1.37379	0.137379			16.45	1.37712	0.137712
												1025	252.065			1025	1161.6			1025	-59709.3			1025	-3.49403			1025	54.4835					16.47	1.37318	0.137318			16.47	1.38241	0.138241
												1030	252.078			1030	1161.66			1030	-59671.4			1030	-3.50979			1030	54.6947					16.49	1.37648	0.137648			16.49	1.38204	0.138204
												1035	252.095			1035	1161.74			1035	-59715.5			1035	-3.65614			1035	54.8553					16.51	1.37395	0.137395			16.51	1.37476	0.137476
												1040	252.106			1040	1161.79			1040	-59703.3			1040	-3.80506			1040	54.9414					16.53	1.37613	0.137613			16.53	1.37888	0.137888
												1045	252.106			1045	1161.79			1045	-59740			1045	-3.7755			1045	55.0324					16.55	1.3648	0.13648			16.55	1.3801	0.13801
												1050	252.077			1050	1161.65			1050	-59740.6			1050	-3.65506			1050	54.9674					16.57	1.37246	0.137246			16.57	1.37894	0.137894
												1055	252.073			1055	1161.63			1055	-59740.7			1055	-3.38849			1055	54.9787					16.59	1.36436	0.136436			16.59	1.37579	0.137579
												1060	252.058			1060	1161.57			1060	-59701.6			1060	-3.69374			1060	54.9212					16.61	1.36988	0.136988			16.61	1.37522	0.137522
												1065	252.03			1065	1161.43			1065	-59745.1			1065	-3.5159			1065	54.8903					16.63	1.3697	0.13697			16.63	1.3797	0.13797
												1070	252.014			1070	1161.36			1070	-59751.6			1070	-3.57281			1070	54.8511					16.65	1.36796	0.136796			16.65	1.37306	0.137306
												1075	252.018			1075	1161.38			1075	-59728.1			1075	-3.61553			1075	54.7426					16.67	1.36386	0.136386			16.67	1.37634	0.137634
												1080	252.014			1080	1161.36			1080	-59738.1			1080	-3.59863			1080	54.588					16.69	1.36359	0.136359			16.69	1.3715	0.13715
												1085	251.994			1085	1161.27			1085	-59738.4			1085	-3.66472			1085	54.4709					16.71	1.36442	0.136442			16.71	1.37098	0.137098
												1090	251.975			1090	1161.18			1090	-59725.4			1090	-3.69077			1090	54.3979					16.73	1.35725	0.135725			16.73	1.37038	0.137038
												1095	251.963			1095	1161.13			1095	-59721.4			1095	-3.56652			1095	54.2807					16.75	1.36301	0.136301			16.75	1.37692	0.137692
												1100	251.986			1100	1161.24			1100	-59697			1100	-3.72884			1100	54.0608					16.77	1.35785	0.135785			16.77	1.3723	0.13723
												1105	251.989			1105	1161.25			1105	-59650.7			1105	-3.73021			1105	53.8802					16.79	1.35939	0.135939			16.79	1.37519	0.137519
												1110	251.983			1110	1161.22			1110	-59688.1			1110	-3.56024			1110	53.7249					16.81	1.35711	0.135711			16.81	1.36914	0.136914
												1115	252.01			1115	1161.35			1115	-59681.6			1115	-3.54434			1115	53.523					16.83	1.36434	0.136434			16.83	1.3714	0.13714
												1120	251.991			1120	1161.26			1120	-59654.4			1120	-3.62456			1120	53.2607					16.85	1.36338	0.136338			16.85	1.37482	0.137482
												1125	252.004			1125	1161.32			1125	-59675.7			1125	-3.53645			1125	53.0501					16.87	1.35812	0.135812			16.87	1.36499	0.136499
												1130	252.001			1130	1161.3			1130	-59703.3			1130	-3.74407			1130	52.8748					16.89	1.35904	0.135904			16.89	1.36856	0.136856
												1135	252.011			1135	1161.35			1135	-59728.1			1135	-3.71991			1135	52.8612					16.91	1.36004	0.136004			16.91	1.3712	0.13712
												1140	252.008			1140	1161.34			1140	-59673.8			1140	-3.59503			1140	52.8326					16.93	1.35976	0.135976			16.93	1.36812	0.136812
												1145	252.013			1145	1161.36			1145	-59668.1			1145	-3.51585			1145	52.7851					16.95	1.35722	0.135722			16.95	1.36723	0.136723
												1150	252.029			1150	1161.43			1150	-59722.1			1150	-3.49619			1150	52.6703					16.97	1.34541	0.134541			16.97	1.36794	0.136794
												1155	252.037			1155	1161.47			1155	-59698.9			1155	-3.76458			1155	52.581					16.99	1.35258	0.135258			16.99	1.36687	0.136687
												1160	252.038			1160	1161.47			1160	-59696.8			1160	-3.73009			1160	52.7773					17.01	1.35638	0.135638			17.01	1.36348	0.136348
												1165	252.053			1165	1161.54			1165	-59712.9			1165	-3.61708			1165	53.0988					17.03	1.35682	0.135682			17.03	1.36398	0.136398
												1170	252.033			1170	1161.45			1170	-59714.3			1170	-3.5512			1170	53.4068					17.05	1.34898	0.134898			17.05	1.36	0.136
												1175	251.999			1175	1161.3			1175	-59725			1175	-3.59586			1175	53.7635					17.07	1.34838	0.134838			17.07	1.35773	0.135773
												1180	251.964			1180	1161.13			1180	-59686.9			1180	-3.63787			1180	54.0667					17.09	1.34935	0.134935			17.09	1.35844	0.135844
												1185	251.966			1185	1161.14			1185	-59757.3			1185	-3.68503			1185	54.2468					17.11	1.34978	0.134978			17.11	1.36453	0.136453
												1190	251.928			1190	1160.96			1190	-59792.6			1190	-3.78487			1190	54.4311					17.13	1.34384	0.134384			17.13	1.36135	0.136135
												1195	251.904			1195	1160.86			1195	-59746.6			1195	-3.70107			1195	54.6372					17.15	1.3464	0.13464			17.15	1.36025	0.136025
												1200	251.902			1200	1160.85			1200	-59747.2			1200	-3.41278			1200	54.8485					17.17	1.34391	0.134391			17.17	1.35401	0.135401
												1205	251.861			1205	1160.66			1205	-59814.8			1205	-3.78446			1205	55.0354					17.19	1.34631	0.134631			17.19	1.35537	0.135537
												1210	251.841			1210	1160.57			1210	-59795.2			1210	-3.7074			1210	55.3725					17.21	1.33936	0.133936			17.21	1.35901	0.135901
												1215	251.805			1215	1160.4			1215	-59760.7			1215	-3.59542			1215	55.6606					17.23	1.33893	0.133893			17.23	1.35567	0.135567
												1220	251.78			1220	1160.29			1220	-59777.6			1220	-3.60402			1220	55.9822					17.25	1.33737	0.133737			17.25	1.35645	0.135645
												1225	251.76			1225	1160.19			1225	-59752.7			1225	-3.68551			1225	56.3783					17.27	1.33337	0.133337			17.27	1.35002	0.135002
												1230	251.751			1230	1160.15			1230	-59741.6			1230	-3.69859			1230	56.777					17.29	1.33767	0.133767			17.29	1.34573	0.134573
												1235	251.726			1235	1160.04			1235	-59731.5			1235	-3.47877			1235	57.1086					17.31	1.33209	0.133209			17.31	1.35105	0.135105
												1240	251.699			1240	1159.91			1240	-59736.6			1240	-3.64568			1240	57.5158					17.33	1.33482	0.133482			17.33	1.34868	0.134868
												1245	251.688			1245	1159.86			1245	-59754.2			1245	-3.5268			1245	57.8539					17.35	1.3302	0.13302			17.35	1.35356	0.135356
												1250	251.653			1250	1159.7			1250	-59794.8			1250	-3.65328			1250	58.2311					17.37	1.33026	0.133026			17.37	1.34707	0.134707
												1255	251.637			1255	1159.63			1255	-59763.4			1255	-3.50672			1255	58.5368					17.39	1.3279	0.13279			17.39	1.34153	0.134153
												1260	251.623			1260	1159.56			1260	-59735.1			1260	-3.6439			1260	58.5664					17.41	1.32855	0.132855			17.41	1.33964	0.133964
												1265	251.603			1265	1159.47			1265	-59766			1265	-3.58546			1265	58.7637					17.43	1.32479	0.132479			17.43	1.33699	0.133699
												1270	251.588			1270	1159.4			1270	-59708.7			1270	-3.65586			1270	58.9177					17.45	1.32329	0.132329			17.45	1.3366	0.13366
												1275	251.585			1275	1159.38			1275	-59709.8			1275	-3.5044			1275	58.9993					17.47	1.32183	0.132183			17.47	1.3336	0.13336
												1280	251.583			1280	1159.38			1280	-59668.1			1280	-3.69958			1280	59.0656					17.49	1.32074	0.132074			17.49	1.32929	0.132929
												1285	251.596			1285	1159.43			1285	-59719.6			1285	-3.56851			1285	59.2307					17.51	1.32164	0.132164			17.51	1.33245	0.133245
												1290	251.599			1290	1159.45			1290	-59720.1			1290	-3.61873			1290	59.361					17.53	1.31456	0.131456			17.53	1.33096	0.133096
												1295	251.602			1295	1159.46			1295	-59712.6			1295	-3.49675			1295	59.3279					17.55	1.31081	0.131081			17.55	1.32678	0.132678
												1300	251.615			1300	1159.52			1300	-59682.3			1300	-3.62529			1300	59.3635					17.57	1.31556	0.131556			17.57	1.32339	0.132339
[truncated: 121 more rows]

## Sheet: -10
SBR-S-C(z向速度）				SBR-S-C(z向浓度）				SBR-S-C(z向温度）				SBR-S-C温度				SBR-S-C动能				SBR-S-C总能量				SBR-S-C压力				SBR-S-C MSD						SBR-S-C RDF			10		SBR-S RDF
[truncated: 1,000 more rows]

[truncated: 9 more sheets: 0, 10, 20, 30, 40, total 30, Total and energy, Elastic modulus, Frictional coefficient]
